# Supplementary material for: Learning clinical networks from medical records based on information estimates in mixed-type data
Source: PLoS Comput Biol. 2020 May 18;16(5):e1007866. doi: 10.1371/journal.pcbi.1007866 (PMC7259796; doi:10.1371/journal.pcbi.1007866)
Supplement: S1 Table — The dataset, fully deidentified, contains 107 variables of different types (namely, 19 continuous and 88 categorical variables) and heterogeneous nature (i.e., variables related to previous medical history, comorbidities and comedications, scores from cognitive tests, clinical, biological or radiological examinations, diagnostics and treatments). (XLSX) [file pcbi.1007866.s002.xlsx]

## Sheet: Data
Age_T0	AHT	Diabete	AFib	SAS	COPD	Ischemic_Path	Heart_Fail	CVA	IPD	Psy_Hist	CIRS	Active_Smoker	Quit_Smoking	OH	Fam_Hist	VKA	DOAC	APD	Anti_HT	Anti_dementia	Antidepressants	NLP	BZD	AED	Psychotropes	Anti_osteopo	Statin	Beta_Blockers	ARBs	Bronchodilator	OAD	Level1	Level2	Level3	Chief_Complaint	Duration	Hallucinations	Anosognosia	Fluctuations	Falls	Confusion	Behav_Chg	Anxiodep	RBD	PARK_Sd	Syst_Word_Deficit	Kidney_Fail	BMI	Hearing_Impair
83	1	0	0	0	0	0	0	0	0	0	NA	NA	NA	NA	0	0	0	0	0	0	1	0	1	1	0	0	0	0	0	0	0	0	0	0	1	2	0	0	0	1	1	0	1	0	1	0	0	22	0
83	1	0	0	0	0	0	0	0	1	0	NA	0	1	0	1	0	0	0	0	1	1	0	1	0	0	0	1	0	0	0	0	1	0	0	1	2	0	0	1	0	1	0	1	0	2	1	0	25.1	1
88	0	0	1	0	0	0	0	0	0	0	7	0	0	0	0	0	0	0	0	0	0	0	0	0	0	0	0	0	0	0	0	0	0	0	1	2	0	1	0	1	0	0	0	0	0	0	0	16	0
84	1	0	0	0	0	0	0	0	0	0	7	0	1	0	1	0	0	0	0	0	0	0	0	0	0	0	0	0	1	0	0	0	0	0	1	2	0	0	0	1	0	0	1	0	1	0	0	18	0
75	1	0	0	1	0	0	0	0	0	0	NA	0	1	0	0	0	0	0	0	0	0	0	1	1	0	0	0	0	0	0	0	0	0	0	1	0	0	0	0	0	1	0	0	0	0	1	0	33	0
84	1	1	0	0	0	0	0	0	0	0	NA	0	0	0	NA	0	0	0	0	0	1	1	1	0	1	0	0	0	1	1	0	0	1	0	0	0	0	0	0	0	1	0	1	NA	0	0	0	24.3	0
85	1	0	0	0	0	1	1	0	0	0	NA	0	0	0	1	0	0	0	0	0	0	0	0	0	0	0	1	0	0	0	0	0	0	0	3	2	0	1	0	1	0	0	0	0	0	1	0	32.3	0
78	1	0	0	0	0	0	0	0	0	1	NA	0	1	0	0	0	0	0	0	0	1	0	0	0	0	1	1	0	0	0	0	0	0	0	1	2	1	0	0	0	0	0	0	0	0	0	0	20.3	0
85	1	0	0	0	0	0	0	0	0	0	NA	0	0	0	NA	0	0	0	0	0	0	0	0	1	0	0	1	0	0	1	0	1	0	0	3	0	0	0	0	0	0	0	0	0	1	0	0	24.1	NA
87	1	0	0	0	0	0	0	0	0	0	NA	0	0	0	0	0	0	0	0	0	0	0	0	0	0	0	0	1	0	0	0	0	0	0	1	1	1	0	1	1	1	0	0	0	0	0	0	25.4	0
81	1	1	1	0	0	1	0	0	0	0	NA	0	1	0	0	0	0	0	0	0	0	0	0	0	0	0	1	0	0	0	1	1	0	0	1	2	0	1	1	0	0	1	0	0	0	0	0	NA	1
83	1	1	0	0	0	1	0	0	0	0	NA	1	0	0	NA	0	0	0	0	0	0	0	1	0	0	1	1	1	0	0	1	1	0	0	3	1	0	0	0	1	1	1	1	NA	0	0	0	17.6	1
89	1	0	0	0	0	0	0	0	0	0	NA	0	0	0	0	0	0	0	0	0	0	0	0	0	0	1	1	0	0	0	0	1	0	0	3	0	0	0	0	0	1	1	0	NA	0	0	0	22	0
89	1	0	0	0	0	0	0	0	0	0	7	0	1	0	0	0	0	0	0	0	0	0	0	0	0	0	0	0	0	0	0	1	0	0	1	2	0	1	0	1	1	0	0	0	0	1	0	17	0
86	0	0	0	0	0	0	0	0	0	0	NA	0	0	1	0	0	0	0	0	0	0	0	0	1	0	0	1	0	0	0	0	1	0	0	1	2	0	2	0	0	0	0	0	0	1	1	0	22	0
84	1	0	0	0	0	1	0	0	0	1	NA	0	0	2	1	0	0	0	0	0	0	0	0	0	0	0	1	1	0	0	0	1	0	0	1	1	0	0	0	0	0	0	1	0	0	0	0	NA	0
78	1	0	0	0	0	1	0	0	0	0	5	0	1	0	0	0	0	0	1	0	0	0	1	0	0	0	1	1	0	0	0	1	0	0	1	1	0	0	0	0	0	0	0	0	0	0	0	26	0
93	0	0	0	2	1	0	0	0	0	0	NA	0	1	2	NA	0	0	1	0	1	0	0	0	0	0	0	0	0	0	1	0	0	0	0	1	2	2	NA	NA	1	0	1	0	0	1	0	0	24.2	2
94	1	0	0	0	0	0	1	0	0	1	9	0	0	0	0	0	0	0	0	0	0	0	0	0	0	0	0	0	0	0	0	1	0	0	1	2	0	0	0	1	0	0	1	0	0	0	0	22	1
87	1	0	0	0	0	0	0	0	0	0	NA	0	0	0	1	0	0	0	0	0	0	0	0	0	0	0	0	0	0	0	0	0	0	0	1	1	0	0	0	1	0	0	0	0	0	1	0	28	0
80	1	0	0	0	0	0	0	0	0	0	NA	0	0	0	0	0	0	0	0	0	0	0	0	0	0	0	0	0	0	0	0	1	0	0	3	1	0	1	0	1	0	0	1	0	0	0	0	21.27	0
77	0	0	0	0	1	1	0	0	0	1	8	0	1	0	0	1	0	0	0	0	1	0	0	0	0	0	1	0	0	1	0	1	0	0	1	2	0	0	0	0	0	0	1	0	0	0	0	27	1
70	1	0	0	0	0	1	0	0	0	1	16	1	0	0	0	0	0	1	0	0	2	0	1	0	0	0	1	1	0	0	0	0	0	0	1	2	0	0	0	1	0	0	1	0	0	0	0	30.1	0
80	1	0	1	2	0	1	0	0	0	0	NA	0	0	0	NA	1	0	0	0	0	0	0	0	0	0	1	0	0	1	0	0	1	0	1	1	0	0	0	0	0	0	0	0	NA	0	0	0	21.1	0
80	0	0	0	0	0	0	0	0	0	0	5	1	0	0	0	0	0	0	0	0	1	0	0	0	0	1	0	0	0	0	0	0	0	0	1	1	0	0	0	1	0	0	0	0	0	0	0	37	0
86	0	1	0	0	0	0	0	0	0	0	5	0	1	0	NA	0	0	0	0	0	1	0	0	0	0	0	1	0	0	0	1	1	0	0	1	NA	0	0	0	1	0	0	0	0	0	1	0	25	0
75	1	1	0	1	1	0	0	1	0	0	15	0	0	2	0	0	0	1	0	0	0	0	0	0	0	0	1	0	0	2	2	1	0	0	1	1	0	0	0	1	0	1	0	0	0	0	0	31.3	0
92	1	0	NA	0	0	1	0	1	0	0	14	0	0	0	0	0	0	0	0	0	0	0	0	0	0	0	0	1	0	0	0	1	1	0	1	2	1	0	0	1	0	0	1	0	0	1	0	31.1	1
74	1	0	0	0	0	0	0	0	0	0	NA	0	0	0	NA	0	0	0	0	0	0	0	0	0	0	0	0	0	0	0	0	1	0	0	1	0	0	0	0	0	0	0	0	NA	0	0	0	30.7	0
91	0	0	1	0	2	0	0	0	0	0	NA	0	1	NA	0	1	0	0	0	0	0	0	1	0	0	2	0	1	1	1	0	1	0	0	1	1	0	NA	0	1	1	1	0	NA	0	0	0	NA	2
76	1	0	0	0	0	0	0	0	0	1	NA	0	0	0	NA	0	0	0	0	0	1	0	1	0	0	0	1	1	0	0	0	0	0	0	1	1	0	0	0	0	0	0	1	0	0	0	0	23.8	0
82	0	0	0	0	0	1	0	1	0	0	NA	0	0	0	NA	0	0	1	0	0	0	0	1	2	0	0	1	1	0	0	0	2	0	0	1	NA	0	0	0	1	1	0	0	0	0	0	0	31.3	0
89	1	1	0	0	0	0	0	1	0	0	NA	0	0	NA	NA	0	0	0	0	0	0	0	0	0	0	0	0	0	0	0	1	1	0	0	1	1	0	0	0	0	1	0	1	NA	0	0	0	26	0
86	0	0	1	0	0	0	0	0	0	0	2	0	1	0	NA	1	0	0	0	0	0	0	0	0	0	0	0	0	0	0	0	0	0	0	1	0	0	0	0	0	0	0	0	0	0	1	0	21.8	0
80	0	0	0	0	0	0	0	0	0	0	NA	0	0	0	0	0	0	0	0	0	0	0	1	0	0	0	0	0	0	0	0	0	0	0	1	1	0	1	0	0	0	0	1	0	0	0	0	21.6	2
90	1	0	0	0	1	0	0	1	0	0	8	0	1	0	0	0	0	1	0	0	0	0	1	0	0	0	0	0	0	3	0	0	0	0	1	0	0	0	0	0	0	0	0	0	0	0	0	23.5	0
73	1	0	0	0	0	0	0	0	0	1	6	0	0	0	0	0	0	0	0	0	1	0	1	0	0	0	0	1	0	0	0	1	1	0	0	0	0	0	0	0	0	0	1	0	0	0	0	32.4	0
77	1	1	0	0	0	0	0	0	0	1	NA	0	0	0	0	0	0	0	1	1	2	1	0	0	1	0	1	1	1	NA	2	1	0	0	1	NA	0	0	0	0	1	0	0	NA	1	0	0	NA	0
77	0	0	0	0	0	0	0	0	0	1	6	0	1	0	1	0	0	0	0	0	0	0	0	0	0	0	0	0	0	0	0	0	0	0	1	2	0	0	0	0	0	0	0	0	0	0	0	22	0
92	1	0	0	0	0	0	0	0	0	0	NA	0	0	0	0	0	0	1	0	0	0	0	0	0	0	0	0	1	0	0	0	0	0	0	2	0	1	1	0	0	1	1	1	0	0	0	0	18.7	1
78	1	0	0	0	0	0	0	0	0	1	NA	NA	NA	NA	NA	0	0	0	0	0	0	0	1	0	0	0	1	0	0	0	0	1	1	0	1	2	0	1	NA	0	0	0	1	0	0	0	0	24	0
81	0	0	1	0	0	1	1	0	0	1	10	0	1	0	0	0	0	1	0	0	1	0	0	0	0	0	1	0	0	0	0	0	0	0	1	2	0	0	0	0	0	0	1	0	0	0	0	20.9	2
82	0	0	0	0	1	0	0	0	0	0	NA	1	0	2	0	0	0	0	0	0	0	0	0	0	0	1	0	0	0	1	0	0	0	0	1	2	0	1	0	0	0	0	1	NA	0	0	0	NA	0
76	1	1	0	0	0	0	0	0	0	0	NA	0	0	0	NA	0	0	0	0	0	0	0	1	0	0	0	1	0	1	0	1	0	0	0	1	2	0	0	0	1	0	2	0	0	0	0	0	NA	0
76	1	0	0	0	0	0	0	0	0	1	3	0	0	0	0	0	0	0	0	0	0	0	0	0	0	0	0	0	0	0	0	1	0	0	1	NA	0	0	0	0	0	0	1	0	0	0	0	33	1
74	0	0	0	0	0	0	0	0	0	0	2	0	0	0	0	0	0	0	0	0	0	0	0	0	0	1	0	0	0	0	0	0	0	0	1	2	0	0	0	0	0	0	0	0	0	0	0	20	0
85	1	0	0	0	0	0	0	0	0	0	NA	NA	NA	NA	NA	0	0	0	1	0	0	0	0	0	0	0	0	1	1	0	0	0	0	0	1	2	0	1	1	0	1	1	0	0	0	1	0	NA	0
86	1	1	0	0	0	0	0	0	0	0	11	0	1	0	0	0	0	0	0	0	1	0	0	0	0	1	1	0	0	0	0	1	0	0	1	0	0	1	1	1	0	0	0	0	0	0	0	20	0
80	0	0	0	0	0	0	0	0	0	0	4	0	0	0	0	0	0	0	0	0	0	0	0	0	0	0	0	0	0	0	0	0	0	0	1	NA	0	0	0	1	0	2	0	0	0	0	0	22.4	0
95	0	0	0	0	0	0	2	0	0	1	9	0	1	0	0	0	0	0	0	0	0	0	0	0	0	0	0	0	0	0	0	1	0	0	1	2	1	0	0	1	1	0	1	0	0	0	1	16	0
80	0	0	1	0	0	1	0	1	0	0	NA	0	0	2	NA	0	0	0	0	0	1	0	0	0	0	0	0	0	0	0	0	1	0	0	3	0	0	1	NA	1	0	NA	1	NA	0	0	0	23	0
81	0	1	0	0	0	1	0	1	0	1	15	0	0	0	NA	0	0	1	0	0	2	0	0	0	0	0	1	1	0	0	1	1	0	0	0	1	0	0	0	1	0	0	0	NA	0	1	0	27.3	0
90	0	0	1	0	0	0	1	0	0	1	NA	0	1	2	0	1	0	0	0	0	1	0	0	0	0	0	0	1	0	0	0	1	0	0	1	1	0	1	0	1	0	0	1	0	0	0	0	19	0
90	1	0	0	0	0	1	0	0	0	0	11	0	NA	NA	NA	0	0	0	0	0	0	0	0	0	0	1	1	1	1	0	0	1	1	0	1	NA	0	1	0	1	0	0	0	NA	0	0	0	22.3	0
87	1	1	0	0	0	0	0	0	0	1	14	0	0	0	0	0	0	0	0	0	0	0	1	0	0	0	0	0	0	0	1	0	0	0	1	0	0	0	0	1	0	0	1	0	0	0	0	31.6	1
86	0	0	0	1	1	1	1	0	0	0	16	0	1	0	NA	0	0	1	1	0	0	0	0	0	0	0	1	0	1	0	0	1	0	0	1	2	0	1	0	0	0	0	0	0	0	0	0	24.7	1
86	1	0	0	0	0	1	0	1	0	0	10	0	0	0	0	0	0	0	0	0	0	0	0	0	0	0	0	0	0	0	0	1	1	0	1	0	1	1	0	1	NA	0	0	0	0	0	0	23	0
89	1	0	0	0	0	0	0	0	0	0	6	0	0	0	NA	0	0	0	0	0	1	0	0	0	0	0	0	1	0	0	0	2	0	0	1	0	0	0	0	0	0	0	1	0	0	0	0	17.5	0
96	1	0	1	0	0	1	0	0	0	0	11	0	1	0	NA	0	0	0	0	0	1	0	2	0	0	1	1	1	0	0	0	2	0	0	1	0	0	0	0	1	1	0	1	0	0	0	0	NA	0
92	1	0	0	0	0	0	0	0	0	1	12	NA	NA	NA	NA	0	0	0	0	0	1	0	0	1	0	1	1	0	0	0	0	0	0	0	1	0	0	1	0	0	1	1	1	NA	0	0	0	18.4	0
94	1	0	0	0	0	0	0	0	0	0	11	0	1	0	0	0	0	0	0	0	0	0	0	0	0	0	0	0	0	0	0	0	0	0	1	1	0	1	0	1	1	0	0	0	0	0	0	22.2	1
82	1	0	0	0	0	0	0	0	0	1	4	1	0	2	1	0	0	0	0	0	2	0	0	0	0	0	0	0	0	0	0	0	0	0	0	0	0	0	0	0	0	0	1	0	0	0	0	33.6	0
95	1	0	0	0	0	0	0	0	0	0	NA	NA	NA	NA	NA	0	0	1	0	0	0	0	0	0	0	0	1	0	1	0	0	2	0	0	3	0	0	0	1	1	0	0	0	0	0	0	0	NA	2
75	1	0	0	0	0	0	0	0	0	0	6	1	0	0	0	0	0	0	0	0	0	0	0	0	0	0	1	0	0	1	0	1	0	0	1	0	1	1	0	1	1	1	0	0	1	0	0	21.6	0
81	0	0	0	0	0	0	0	0	0	0	4	0	0	0	NA	0	0	0	0	0	0	0	0	0	0	0	0	0	0	0	0	0	0	0	0	NA	0	0	0	0	0	0	0	0	0	0	0	26	0
80	1	0	0	0	0	1	1	0	0	0	12	0	0	0	NA	0	0	0	1	0	0	0	0	0	0	0	0	1	1	0	0	1	0	0	1	0	0	1	0	0	0	0	0	0	0	0	0	18.4	0
87	1	1	0	0	0	0	1	0	0	0	15	0	0	0	1	0	0	0	1	0	1	0	0	0	0	1	0	0	0	0	0	2	0	0	1	1	0	1	0	1	0	0	0	NA	0	0	0	23	0
88	0	0	0	0	0	0	0	0	0	0	NA	0	0	0	1	0	0	0	0	0	0	0	0	0	0	1	0	0	0	0	0	0	0	0	3	2	NA	0	0	0	0	0	1	NA	0	0	0	15	0
82	1	0	0	0	0	0	0	0	0	1	9	0	0	0	0	0	0	0	0	0	1	0	2	0	0	0	0	0	0	0	0	0	0	1	1	0	0	0	0	0	0	0	1	0	0	0	0	24	0
79	1	0	1	0	0	0	0	1	0	0	NA	0	0	0	0	0	0	0	0	0	0	0	0	2	0	0	0	1	0	0	0	1	0	0	1	2	0	0	0	0	1	0	0	0	0	0	0	23	0
84	1	1	0	0	0	0	0	0	0	1	8	NA	NA	NA	NA	0	0	0	0	1	1	0	0	0	0	1	0	0	0	0	0	1	0	0	1	NA	0	1	0	0	0	0	0	NA	0	0	0	19	1
77	0	1	0	0	0	0	0	0	0	0	NA	1	0	1	NA	0	0	0	0	0	0	0	0	0	0	0	0	0	0	0	2	1	1	0	1	1	0	0	0	0	0	0	1	NA	0	0	0	29	0
87	0	0	1	0	0	1	1	0	1	0	12	0	0	0	0	1	0	0	0	0	0	0	0	0	0	0	1	0	0	0	0	1	0	0	0	NA	1	0	0	0	1	0	0	NA	1	0	0	NA	0
75	1	1	0	1	1	0	0	0	0	0	14	1	0	0	NA	0	0	0	0	0	0	0	0	0	0	1	1	0	0	0	2	1	0	0	1	0	0	1	0	1	1	1	0	NA	0	0	0	35	0
81	0	0	0	0	0	0	0	0	0	0	8	0	0	0	1	0	0	0	0	0	0	0	0	0	0	0	0	0	0	0	0	1	0	0	1	1	0	1	1	1	0	1	0	NA	0	0	0	22	0
85	1	0	0	0	0	0	0	0	0	0	9	0	0	NA	NA	0	0	0	0	0	0	0	0	0	0	0	0	0	0	0	0	0	0	0	1	1	0	1	0	1	0	0	0	NA	0	0	0	22.5	0
86	1	0	1	1	0	1	1	1	0	0	12	NA	NA	NA	NA	0	0	0	0	0	1	0	0	0	0	0	1	0	0	0	0	2	0	0	1	1	0	1	1	1	1	1	0	0	0	0	0	26	0
80	1	0	0	0	0	0	0	0	0	0	NA	NA	NA	NA	NA	0	0	0	0	0	1	0	1	0	0	0	1	0	1	0	0	1	0	0	1	1	0	NA	NA	0	0	1	1	NA	0	0	0	32	0
84	1	1	0	0	0	0	0	0	0	1	6	0	0	0	0	0	0	0	0	0	0	0	0	0	0	0	1	0	0	0	1	0	0	0	1	0	0	0	0	1	0	0	1	0	1	0	0	35	0
83	1	0	0	0	1	0	0	0	0	1	8	0	1	0	1	0	0	0	0	0	1	0	0	0	0	2	0	0	0	2	0	1	0	0	1	2	0	1	0	1	1	0	1	NA	0	0	0	NA	0
84	1	0	1	0	0	0	0	1	0	0	NA	NA	NA	NA	NA	1	0	0	0	0	0	0	0	0	0	0	1	1	0	0	0	0	0	0	1	2	0	1	0	0	0	0	1	0	0	0	0	NA	1
85	1	0	0	0	0	1	0	0	0	1	NA	NA	NA	NA	1	0	0	1	0	0	0	1	1	0	0	2	0	0	1	0	0	0	0	0	3	2	0	0	0	1	0	1	1	0	0	0	0	NA	0
81	1	0	0	0	0	0	0	0	0	0	NA	0	0	0	0	0	0	0	0	0	1	0	1	0	0	0	0	0	1	0	0	0	0	0	1	2	0	1	1	1	1	1	0	0	0	1	0	NA	0
82	1	0	1	0	0	0	0	0	0	0	NA	0	1	0	0	1	0	0	0	0	1	0	0	0	0	1	0	0	0	0	0	2	0	1	1	2	0	0	1	0	0	1	1	0	1	0	0	24	2
81	1	1	1	0	0	1	0	0	0	0	NA	0	0	0	1	0	0	1	0	0	0	0	0	0	0	0	1	1	1	0	1	0	0	0	1	1	NA	1	0	1	0	0	0	0	1	0	0	23.4	0
92	1	1	0	0	0	0	1	0	0	1	17	0	0	0	0	0	0	1	1	0	1	0	1	0	0	1	1	0	1	0	0	1	0	1	3	2	0	0	0	0	0	0	1	0	2	1	0	NA	1
91	0	0	0	0	0	1	0	0	0	1	NA	NA	NA	NA	NA	0	0	1	0	0	0	0	1	0	0	0	1	1	1	0	0	0	0	0	3	1	0	NA	NA	1	0	NA	1	NA	0	0	0	23	0
96	0	0	0	0	0	0	0	0	0	0	NA	0	0	0	NA	0	0	0	0	0	0	0	0	0	0	0	0	0	0	0	0	0	0	0	1	0	1	NA	1	0	1	1	1	NA	0	0	0	19	0
76	0	0	0	0	0	0	0	0	0	0	NA	0	0	0	NA	0	0	0	0	0	0	0	0	0	0	0	0	0	0	0	0	0	0	0	1	2	0	1	0	0	0	1	0	NA	0	0	0	NA	0
75	0	0	0	0	0	0	0	0	0	1	NA	0	0	0	NA	0	0	1	0	0	1	0	0	0	0	2	0	0	0	0	0	0	0	0	1	2	0	0	0	0	0	1	1	0	0	0	0	29	0
88	1	0	0	0	0	0	0	0	0	0	NA	0	1	0	NA	0	0	0	0	0	0	0	0	0	0	0	0	0	0	0	0	1	0	0	NA	0	0	1	NA	0	0	NA	0	0	0	0	0	38	0
87	0	0	0	0	0	0	0	0	0	0	NA	NA	NA	NA	NA	0	0	0	0	0	0	0	0	0	0	0	0	0	0	0	0	0	0	0	1	2	1	1	NA	1	1	2	1	NA	0	0	0	17.8	0
85	1	0	0	0	0	1	0	0	0	0	NA	0	1	0	NA	0	0	1	0	0	0	0	0	0	0	0	1	1	1	0	0	0	1	0	0	NA	0	2	NA	0	0	NA	0	NA	0	0	0	23.74	0
89	1	0	0	0	1	0	0	0	0	0	9	0	1	2	0	0	0	0	0	0	0	0	0	0	0	0	0	0	0	3	0	0	0	0	0	2	0	1	0	0	0	0	0	0	0	0	0	23.8	0
78	1	0	0	0	0	0	0	0	0	0	NA	0	0	0	1	0	0	0	0	0	1	0	0	0	0	0	0	1	0	0	0	0	0	0	1	1	0	2	1	0	0	1	0	NA	0	0	0	18	0
76	0	0	0	0	0	0	0	0	0	0	NA	0	1	0	0	0	0	0	0	0	0	0	0	0	0	0	0	0	0	0	0	0	0	0	3	1	0	0	0	1	0	0	1	NA	1	0	0	23	0
81	1	0	0	0	0	0	0	0	0	0	NA	0	1	0	NA	0	0	0	0	0	0	0	0	0	0	0	0	0	1	0	0	0	0	0	1	1	1	NA	1	0	0	1	1	NA	1	0	0	20.3	1
81	0	0	0	0	0	0	0	0	0	0	NA	NA	NA	NA	NA	0	0	0	0	0	0	0	0	0	0	0	0	0	0	0	0	0	0	0	1	2	0	1	1	0	0	1	0	0	1	0	0	20.8	0
73	1	0	0	0	0	0	0	0	0	0	NA	NA	NA	NA	NA	0	0	0	0	0	2	0	1	0	1	0	0	0	0	0	0	0	0	0	1	NA	0	NA	NA	0	0	NA	1	NA	0	0	0	NA	0
87	1	0	0	0	0	0	0	0	0	0	NA	NA	NA	NA	NA	0	0	0	0	0	1	0	0	0	0	1	0	1	0	0	1	0	0	0	1	0	0	1	0	1	0	0	1	NA	0	0	0	19	2
76	1	0	0	0	0	0	0	0	0	1	NA	NA	NA	0	NA	0	0	0	0	0	0	0	1	0	0	0	0	1	0	0	0	1	0	0	1	1	0	NA	NA	0	0	1	1	NA	0	0	0	21	0
94	1	0	0	0	0	1	1	0	0	1	NA	0	1	NA	NA	NA	NA	NA	NA	NA	NA	NA	NA	NA	NA	NA	NA	NA	NA	NA	NA	NA	NA	NA	3	2	0	0	0	0	0	0	1	0	1	0	0	NA	0
96	1	0	1	0	0	0	0	0	1	0	NA	NA	NA	NA	NA	1	0	0	0	0	0	0	0	0	0	0	1	0	0	0	0	1	0	0	3	0	0	1	0	0	0	0	0	NA	0	0	0	21.3	2
90	1	0	0	0	0	1	0	0	0	0	NA	NA	NA	NA	NA	0	0	0	0	0	0	0	1	0	0	0	1	1	1	0	0	1	1	0	1	1	0	0	1	0	1	0	0	NA	0	0	0	30.67	0
86	1	0	0	0	0	0	0	0	0	0	NA	NA	NA	NA	NA	0	0	0	0	0	0	0	1	0	0	0	0	1	0	0	0	0	0	0	3	0	0	0	0	0	1	0	0	0	0	0	0	26	0
88	1	0	1	0	0	1	0	0	0	0	NA	NA	NA	NA	NA	0	0	1	NA	NA	NA	1	NA	NA	NA	NA	NA	NA	NA	NA	NA	NA	NA	NA	1	2	NA	0	NA	0	0	0	1	0	1	0	0	NA	0
77	0	0	0	0	0	0	0	1	0	1	NA	1	0	0	NA	0	0	NA	0	0	1	0	1	0	0	0	1	1	0	0	0	1	0	0	3	0	0	0	1	0	1	2	0	0	1	0	0	24.1	0
72	0	0	0	0	0	0	0	0	0	1	NA	0	0	0	NA	0	0	0	0	0	2	1	1	0	1	0	0	0	0	0	0	0	0	0	3	2	0	1	0	0	0	1	1	0	0	0	0	23.5	0
79	1	0	0	0	0	0	2	0	0	0	NA	0	1	0	NA	0	0	0	0	0	0	0	0	0	0	0	1	1	0	0	0	1	0	0	1	2	0	NA	NA	0	0	2	0	NA	0	0	0	22.7	0
76	1	0	0	0	0	0	0	1	0	0	NA	NA	NA	1	NA	0	0	1	0	0	1	0	0	0	0	0	1	0	0	0	0	0	0	0	3	1	0	1	NA	0	0	1	1	NA	0	0	0	24	0
85	0	0	1	0	0	0	1	0	0	0	NA	0	0	0	0	1	0	0	0	0	1	0	0	0	0	0	0	1	0	0	0	0	0	0	1	2	0	0	1	0	0	NA	0	NA	0	0	1	25	0
83	0	0	0	0	0	1	0	0	0	0	NA	0	0	0	NA	1	0	0	0	0	0	0	0	0	0	0	1	0	1	0	0	0	1	0	2	2	0	0	0	0	0	NA	0	NA	0	0	0	19.81	0
84	1	0	1	0	0	0	0	0	0	0	NA	0	0	0	1	1	0	0	0	0	1	0	0	0	0	0	0	0	0	0	0	1	0	0	3	1	0	1	0	0	1	1	1	0	0	0	0	22.7	0
80	0	0	0	0	0	0	1	0	0	0	NA	0	1	0	NA	0	0	0	0	0	0	0	0	0	0	0	0	0	0	0	0	2	0	0	1	0	0	0	NA	1	0	1	0	NA	0	0	1	30	0
79	0	0	0	0	0	0	0	0	0	0	NA	0	0	NA	0	0	0	0	0	0	1	0	0	0	0	0	0	0	0	0	0	0	0	0	1	2	0	NA	NA	0	1	1	0	NA	0	0	0	20	0
78	1	0	0	0	0	0	0	0	0	1	NA	0	0	0	NA	0	0	1	0	0	0	1	0	0	0	0	0	1	0	0	0	1	0	0	1	1	0	NA	NA	0	0	NA	0	NA	0	0	0	20.5	0
73	0	1	0	0	1	1	1	0	0	1	NA	0	0	0	NA	0	0	1	1	0	1	0	1	0	0	0	1	1	1	0	2	0	0	0	3	0	0	0	0	0	0	0	0	NA	1	0	0	32.9	0
86	1	0	0	1	0	0	0	1	0	0	NA	NA	NA	NA	NA	NA	NA	NA	NA	NA	NA	NA	NA	NA	NA	NA	NA	NA	NA	NA	NA	NA	NA	NA	1	2	0	2	1	0	1	1	1	NA	0	0	0	NA	0
78	0	0	0	0	0	0	0	0	0	1	NA	0	1	0	0	0	0	0	0	0	2	0	1	0	0	0	0	0	0	0	0	0	0	0	3	2	0	0	1	0	0	0	1	NA	0	0	0	21	0
85	0	0	0	0	0	0	0	0	0	0	NA	NA	NA	NA	NA	0	0	0	0	0	0	0	0	0	0	0	0	0	0	0	0	0	1	0	0	0	0	1	0	0	0	0	1	NA	0	0	0	NA	1
71	0	0	0	0	0	0	0	0	0	1	NA	0	0	0	NA	0	0	0	0	0	1	0	1	0	0	0	2	0	0	0	0	0	0	0	1	1	0	NA	NA	0	0	1	NA	NA	0	0	0	21.1	0
78	0	0	0	0	0	0	0	0	0	1	NA	0	0	0	0	0	0	0	0	0	1	0	0	0	0	0	0	0	0	0	0	0	0	0	1	0	0	NA	0	0	1	1	1	NA	0	0	0	19	0
80	1	0	1	0	0	0	0	0	0	0	NA	NA	NA	NA	1	0	1	0	0	0	0	0	0	0	0	0	1	0	0	0	0	0	0	0	1	2	0	0	0	0	0	0	0	0	0	0	0	25.17	0
82	0	0	1	0	1	0	0	1	0	1	NA	0	1	0	0	0	1	1	0	1	1	0	1	0	0	0	1	0	0	1	0	0	0	1	3	1	0	0	0	1	0	0	1	0	0	1	0	23	0
91	1	0	1	0	0	0	0	0	0	NA	NA	NA	NA	0	NA	0	1	1	0	0	1	0	0	0	0	0	1	0	0	0	0	0	0	0	1	NA	NA	NA	1	1	1	0	0	NA	0	0	0	16	0
90	0	0	1	0	0	0	0	0	0	0	0	0	0	0	0	0	0	1	0	0	1	0	0	0	0	0	0	1	0	0	0	1	0	0	1	2	1	NA	NA	1	NA	0	0	0	0	0	0	22	0
77	1	1	0	0	0	0	0	0	0	0	NA	0	0	0	NA	0	0	0	0	0	0	0	1	0	0	0	0	0	1	0	2	1	0	0	1	1	0	0	0	0	0	0	1	0	0	0	0	31.25	2
83	0	0	0	0	0	0	0	0	0	0	6	1	0	0	0	0	0	0	0	0	0	0	0	0	0	0	0	0	0	0	0	0	0	0	1	2	0	0	0	0	0	0	0	NA	0	0	0	22	1
88	1	1	1	0	0	0	0	0	0	1	NA	0	0	0	0	1	0	0	0	0	0	0	0	0	0	0	0	0	0	0	0	1	0	0	0	1	0	0	0	0	1	0	1	0	0	0	0	29.7	0
94	0	0	0	0	0	0	0	0	0	0	2	0	0	0	0	0	0	0	0	0	0	0	0	0	0	0	0	0	0	0	0	0	0	0	1	NA	0	0	0	0	0	NA	0	NA	0	0	0	21	0
79	0	0	0	0	0	0	0	0	0	0	NA	0	0	0	0	0	0	0	0	0	0	0	0	0	0	1	0	0	0	0	0	1	0	1	3	2	0	0	0	0	0	0	0	0	0	0	0	25	1
84	0	0	0	0	0	0	0	0	0	1	5	0	0	2	NA	0	0	0	0	0	2	0	1	0	0	0	0	0	0	0	0	0	0	0	1	1	0	1	0	0	1	0	1	0	0	0	0	19	0
89	0	0	0	0	0	1	0	0	0	1	NA	1	0	0	1	0	0	0	0	0	0	0	1	0	0	0	0	0	0	0	0	0	0	0	3	2	0	0	0	0	0	0	0	0	0	0	0	22.6	0
82	0	0	0	0	0	0	0	0	0	0	0	0	0	0	0	0	0	1	0	0	0	0	0	0	0	0	0	0	0	0	0	0	0	0	3	2	0	0	0	1	0	0	0	0	0	0	0	23	0
83	1	0	0	0	0	0	0	0	0	1	5	0	1	0	1	0	0	0	0	0	1	1	0	0	0	0	1	0	0	0	0	1	0	0	1	2	0	0	0	1	1	0	1	0	0	0	0	32	0
84	0	0	0	0	0	0	0	1	0	0	6	0	0	0	0	0	0	0	0	0	0	0	0	0	0	0	0	0	0	0	0	1	0	0	1	2	0	0	1	0	0	0	1	0	0	0	0	24	1
79	0	1	1	0	0	0	0	0	0	1	12	0	1	2	NA	0	0	1	0	0	0	0	0	0	0	2	1	0	0	0	1	0	0	0	1	2	0	0	0	1	0	1	1	0	0	0	0	26	0
89	1	0	1	0	0	1	0	1	0	0	0	0	0	0	0	0	1	0	0	0	0	0	0	0	0	0	1	0	0	0	0	0	0	0	1	2	0	1	0	1	1	1	0	NA	1	0	0	24	0
89	0	0	0	0	0	0	0	0	0	0	NA	0	0	0	0	0	0	0	0	0	0	0	0	0	0	0	0	0	0	0	0	0	0	0	1	2	0	1	0	0	0	1	0	0	0	0	0	21.2	0
92	0	0	1	0	0	1	1	1	0	0	NA	0	0	0	0	1	0	0	1	0	0	0	0	1	0	0	0	1	1	0	0	1	0	0	3	2	0	0	0	1	1	1	0	NA	0	0	0	22.9	1
85	0	0	0	0	0	0	0	0	0	0	0	1	1	2	NA	0	0	0	0	0	0	0	1	0	0	0	0	0	0	0	0	0	0	0	3	1	0	0	0	1	0	0	1	2	0	0	0	25	0
86	1	0	0	0	0	0	0	0	0	1	0	1	0	0	NA	0	0	0	0	0	1	0	0	0	0	0	0	0	0	0	0	0	0	0	1	2	0	1	0	0	0	0	1	NA	0	0	0	18	0
85	0	0	0	0	0	0	0	0	0	0	NA	0	0	0	NA	0	0	0	0	0	1	0	1	0	0	0	0	0	0	0	0	0	0	0	1	2	0	2	0	0	0	1	0	NA	0	0	0	22	0
75	0	0	0	0	0	0	0	1	0	0	NA	0	1	0	0	0	0	0	0	0	0	0	0	0	0	0	0	0	0	0	0	0	0	0	1	0	12	0	1	1	1	0	1	NA	1	0	0	25	0
81	1	0	1	0	0	0	1	0	0	1	NA	NA	NA	NA	0	0	0	0	0	0	1	0	1	0	0	0	1	0	0	0	0	2	0	0	0	0	0	1	0	0	1	0	1	NA	0	0	0	32	0
74	1	0	0	0	0	0	0	0	0	0	NA	NA	NA	NA	NA	0	0	0	0	0	1	0	1	0	0	0	1	0	1	0	0	0	0	0	1	0	0	0	0	0	0	0	1	0	0	0	0	25	0
81	0	1	1	0	0	1	0	0	0	1	7	0	1	0	1	1	0	0	0	0	1	0	0	0	0	0	1	0	1	0	0	1	0	0	1	1	0	0	0	0	0	0	1	0	0	0	0	28	0
92	1	0	1	0	2	0	0	1	0	0	NA	NA	NA	NA	NA	0	0	0	0	0	1	0	0	0	0	0	0	0	0	0	0	0	0	0	3	0	0	1	NA	0	0	1	1	NA	0	0	0	18	0
84	1	0	0	0	0	0	0	0	0	1	5	0	0	0	0	0	0	0	0	0	1	0	1	0	0	0	0	0	0	0	0	2	0	0	1	2	2	0	0	1	0	0	0	NA	0	0	0	19.8	0
81	1	0	0	0	0	1	0	0	0	1	7	0	1	0	0	0	0	0	0	0	1	0	1	0	0	0	1	1	0	0	0	1	0	0	1	1	0	1	0	0	0	0	1	0	0	0	0	23	0
86	0	0	0	0	0	0	0	0	0	0	NA	0	0	0	0	0	0	0	0	0	1	0	1	0	0	2	1	0	0	0	0	0	0	0	1	0	0	0	0	0	1	0	1	0	0	0	0	19	2
83	0	0	0	0	0	0	0	0	0	0	2	0	0	0	NA	0	0	0	0	0	0	0	0	0	0	0	0	0	0	0	0	0	0	0	1	0	0	1	0	0	0	1	0	0	0	0	0	30	0
88	1	0	0	0	0	0	0	0	0	0	9	1	0	0	1	0	0	0	0	0	1	0	1	0	0	1	1	0	0	0	0	0	0	0	1	2	0	0	0	1	0	0	1	0	0	0	0	22.5	0
94	0	0	0	0	0	0	0	0	0	0	NA	0	0	0	0	0	0	0	0	0	0	0	0	0	0	0	0	0	0	0	0	0	0	0	1	NA	0	0	0	0	0	0	0	NA	0	0	0	21	0
70	0	0	0	0	0	0	0	0	0	0	0	0	0	0	0	0	0	0	0	0	0	0	0	0	0	0	0	1	0	0	0	0	0	0	1	0	0	0	0	0	0	1	1	0	0	0	0	25	0
85	1	0	1	0	0	0	0	0	0	1	NA	NA	NA	NA	NA	0	0	0	0	0	0	0	0	0	0	0	1	0	0	0	0	0	0	0	1	0	0	1	1	0	1	1	0	NA	0	0	0	NA	0
91	0	0	1	0	0	0	0	0	0	0	NA	1	0	0	1	0	0	0	1	0	1	0	0	0	0	0	0	1	0	0	0	2	0	0	1	2	1	1	NA	0	0	2	0	0	0	0	0	17	0
88	0	0	1	0	0	1	0	1	0	0	6	NA	NA	NA	NA	0	1	0	0	0	0	0	0	0	0	0	1	1	0	0	0	1	0	0	1	2	0	1	0	0	0	0	0	0	0	0	0	17.5	2
76	0	0	0	0	0	0	0	0	0	0	9	0	0	2	1	0	0	0	0	0	1	0	0	0	0	0	1	0	0	2	0	0	0	0	1	2	0	1	0	0	0	1	0	0	0	0	0	16.7	1
83	1	1	1	0	0	0	1	0	0	0	NA	0	0	0	1	1	0	0	1	0	0	0	0	0	0	0	1	0	0	2	0	0	0	0	3	2	0	0	0	1	0	0	0	0	0	0	0	23.6	0
79	1	1	0	0	0	1	0	0	1	1	NA	0	1	2	NA	0	0	1	0	0	1	0	0	0	0	0	0	1	0	0	0	0	0	0	3	1	0	0	0	0	0	1	0	1	2	0	0	NA	0
87	0	0	0	0	0	0	0	0	0	0	NA	0	0	0	NA	0	0	0	0	0	0	0	1	1	0	0	0	0	0	0	0	1	1	0	1	0	0	0	NA	0	0	0	0	NA	0	1	0	23	0
83	1	1	0	0	0	0	0	0	0	0	NA	0	0	0	0	0	0	0	0	0	1	0	0	0	0	0	0	0	1	0	1	2	0	0	3	2	0	0	0	0	0	0	1	0	0	0	0	18	0
86	1	0	1	0	0	0	0	0	0	1	14	0	0	0	1	0	0	0	0	0	1	0	1	0	0	0	1	0	0	0	0	1	0	0	1	2	0	0	0	1	1	1	0	0	2	1	0	20	0
77	0	0	1	0	0	0	0	0	0	1	NA	0	0	0	0	1	0	0	0	0	1	0	1	0	0	0	0	1	0	0	0	1	1	0	3	2	0	1	1	0	1	0	1	NA	0	0	0	23.8	0
86	0	1	0	0	0	0	0	0	0	0	NA	1	0	1	1	0	0	1	0	0	0	0	0	0	0	0	0	0	0	0	1	0	0	0	1	2	0	1	0	0	0	1	0	0	0	0	1	NA	0
78	0	0	0	0	0	0	0	0	0	0	5	0	1	0	1	0	0	0	0	0	0	0	0	0	0	0	0	0	0	0	0	0	0	0	1	0	0	0	0	0	0	0	1	0	0	0	0	22	0
82	0	0	0	0	0	0	0	0	1	0	NA	0	0	0	NA	0	0	0	0	0	1	0	0	1	0	0	0	0	0	0	0	0	0	0	3	2	0	0	0	1	0	1	0	0	2	0	0	19	0
82	1	0	0	0	0	0	0	0	0	1	10	0	0	0	0	0	0	0	0	0	1	0	0	1	0	1	0	0	0	0	0	0	0	0	1	2	0	NA	0	1	0	NA	1	NA	0	0	0	20.2	2
74	0	0	0	0	0	0	0	0	0	1	7	0	0	0	0	0	0	0	0	0	0	0	0	0	0	1	0	0	0	0	0	1	0	0	1	1	0	0	0	0	0	0	1	0	0	0	0	24	2
81	1	1	0	0	0	0	0	1	0	1	9	0	0	0	NA	0	0	0	0	0	1	0	0	0	0	2	1	0	0	0	1	1	0	0	0	2	0	1	0	1	0	1	1	0	1	0	0	26.3	0
88	1	0	0	0	0	0	0	0	0	0	NA	0	1	0	0	0	0	1	0	0	0	0	0	0	0	0	0	1	2	0	0	0	0	0	3	2	0	0	0	0	0	0	1	NA	1	0	0	20.9	1
85	0	0	0	0	0	0	0	0	0	0	9	0	0	0	0	0	0	0	0	0	0	0	0	0	0	0	NA	0	0	1	0	0	0	0	1	2	0	0	0	1	0	NA	0	NA	1	0	0	21.8	0
80	0	0	0	0	0	0	0	0	0	1	NA	0	1	0	NA	0	0	0	0	0	0	1	2	0	1	1	0	0	0	0	0	0	0	0	3	2	0	NA	0	0	0	1	1	NA	1	1	0	17.7	0
69	1	0	0	0	0	0	0	0	0	0	NA	1	0	NA	1	0	0	0	0	0	0	0	0	0	0	0	0	0	0	0	0	0	0	0	1	0	0	1	0	0	0	1	1	NA	0	0	0	33.6	0
79	0	0	0	0	0	0	0	0	0	1	NA	0	1	0	0	0	0	0	0	0	0	0	2	1	0	0	0	0	0	0	0	0	0	0	1	2	0	0	0	0	0	0	0	0	0	0	0	19	0
85	0	0	0	0	0	0	0	0	0	0	6	0	0	NA	NA	0	0	0	0	NA	0	0	0	0	0	0	0	0	0	0	0	0	0	0	1	0	0	0	0	0	0	0	1	NA	0	0	0	28	1
94	1	0	0	0	1	0	0	0	0	0	12	0	0	0	0	0	0	0	1	0	1	0	0	0	0	0	0	0	1	2	0	0	0	0	1	1	0	1	0	0	0	0	0	NA	0	0	0	26	1
91	1	0	0	1	0	0	0	1	0	0	18	0	1	0	1	0	0	1	0	0	0	0	0	0	0	0	1	0	0	0	0	0	0	0	1	0	0	1	0	0	0	0	1	NA	0	0	0	25	1
85	0	0	0	0	0	0	0	0	0	1	NA	0	1	2	NA	0	0	0	0	1	1	0	0	0	0	0	0	0	0	0	0	0	0	0	3	2	0	1	1	0	0	1	0	0	0	0	0	NA	2
74	1	0	0	0	0	0	0	0	0	0	5	0	1	0	0	0	0	0	0	0	0	0	0	0	0	0	1	0	0	0	0	1	0	0	1	1	0	0	0	0	0	0	1	0	0	0	0	23.1	0
80	1	1	0	0	0	0	0	0	0	1	NA	0	1	0	NA	0	0	1	0	0	1	0	0	0	0	0	0	0	1	0	2	0	1	0	3	2	0	1	0	1	0	0	1	0	0	0	0	22.6	0
92	1	1	0	0	0	0	0	0	0	1	17	0	1	0	NA	0	0	0	0	0	1	0	1	0	0	0	0	0	0	0	1	0	0	0	1	2	0	0	1	1	0	2	1	1	NA	0	0	23	0
80	0	1	0	0	0	0	0	0	0	1	6	0	1	0	NA	0	0	0	0	0	1	0	0	0	0	0	0	0	0	0	0	1	0	0	1	2	1	1	1	0	0	0	1	0	0	0	0	19.8	0
90	1	0	0	0	0	1	0	1	0	0	12	0	0	0	NA	0	0	0	0	0	0	0	0	0	0	1	1	0	0	0	0	1	0	0	1	NA	0	0	0	1	1	0	0	0	0	0	0	NA	2
86	1	0	1	2	1	0	0	0	1	0	12	0	0	0	0	1	0	0	0	0	1	0	0	0	0	1	0	0	0	1	0	1	0	0	1	0	1	1	1	1	1	0	0	0	1	0	0	29	1
88	1	0	0	0	0	0	0	0	0	0	NA	0	1	2	NA	0	0	0	0	0	0	0	0	0	0	0	0	0	0	0	0	1	0	0	3	2	0	0	0	1	0	0	0	0	0	0	0	18.7	2
94	1	0	1	0	0	0	0	0	0	0	9	0	1	0	0	1	0	0	0	0	0	0	0	0	0	0	0	0	0	0	0	0	0	0	1	0	0	1	0	1	0	0	1	0	0	0	0	22	0
81	0	0	0	0	0	0	0	0	0	0	NA	0	0	0	NA	0	0	0	0	0	0	0	1	0	0	1	0	1	0	0	0	0	0	0	3	2	0	0	0	0	0	0	0	0	0	0	0	23.7	0
79	1	0	1	0	0	0	0	0	0	0	6	0	0	0	0	0	0	0	0	0	0	0	0	0	0	1	0	0	0	0	0	0	0	0	1	0	0	0	0	1	0	1	0	NA	0	0	0	18	0
85	1	1	1	0	0	1	0	1	0	0	NA	0	0	0	NA	0	1	1	0	0	0	0	0	0	0	0	1	1	0	0	1	0	0	0	1	1	0	2	1	0	0	1	0	0	0	0	0	27	0
83	0	0	0	0	0	0	0	0	0	0	4	0	0	0	0	0	0	0	0	0	0	0	0	0	0	0	0	0	0	0	0	1	0	0	1	0	0	0	0	0	0	0	1	0	0	0	0	22.2	2
92	1	0	1	1	0	1	0	0	0	0	12	0	1	0	NA	1	0	0	1	0	1	0	0	0	0	0	0	1	0	0	0	0	0	0	1	0	0	1	1	1	1	0	1	0	0	0	0	NA	1
80	0	0	0	0	0	0	0	0	0	1	NA	0	0	0	0	0	0	1	0	0	1	0	0	0	0	0	1	0	0	1	0	1	0	0	1	0	0	0	0	0	0	0	0	0	0	0	0	23.2	0
86	0	0	0	0	0	0	0	1	0	0	6	0	0	2	0	0	0	1	0	0	1	0	1	0	0	0	1	0	0	0	0	1	0	0	1	0	0	2	1	1	1	1	0	0	0	0	0	23.6	0
81	1	0	1	0	0	0	0	1	0	0	9	0	1	0	0	0	0	0	0	0	0	0	1	0	0	0	0	0	0	0	0	1	0	0	1	1	0	1	0	0	0	0	0	0	0	0	0	20	0
90	0	0	0	0	0	0	1	0	0	0	10	0	0	0	0	1	0	0	0	0	0	0	0	1	0	0	0	0	0	0	0	0	1	0	1	0	0	0	0	1	1	1	0	NA	1	0	0	20	0
77	1	0	0	0	0	0	0	0	0	0	0	0	0	0	1	0	0	0	0	0	1	0	1	0	0	0	0	0	0	0	0	0	0	0	1	0	0	1	0	0	1	1	0	0	0	0	0	21.5	0
85	1	0	0	0	0	0	0	1	0	0	NA	0	0	0	NA	1	0	0	0	0	0	0	0	0	0	0	0	1	0	0	0	0	1	0	3	0	0	0	0	0	0	0	0	1	0	0	0	16.1	0
78	1	0	0	1	1	1	0	0	1	0	8	0	1	0	0	0	0	1	1	0	1	0	1	0	0	0	0	0	0	2	0	0	0	0	1	0	1	0	1	1	0	0	0	0	1	0	0	31.3	1
76	1	0	0	1	1	1	0	0	0	1	8	1	1	0	0	0	0	0	0	0	1	0	0	0	0	0	1	0	0	1	0	1	0	0	1	2	1	1	0	1	1	1	1	0	1	0	0	19.5	0
90	1	0	0	0	0	0	0	0	0	0	NA	0	0	0	0	0	0	0	0	0	0	0	1	0	0	0	0	1	0	0	0	0	1	0	1	1	0	2	0	0	1	1	1	0	0	0	0	19.5	1
81	1	0	0	0	0	0	0	0	0	1	NA	0	0	0	0	0	0	0	0	0	2	0	0	0	0	0	1	0	1	0	0	0	0	0	3	0	0	0	0	0	0	0	1	NA	0	0	0	30	0
73	0	0	0	0	0	0	0	0	0	1	5	0	0	0	0	0	0	0	0	0	1	0	0	0	0	0	1	0	0	0	0	0	0	0	1	2	0	1	0	1	0	0	1	NA	1	0	0	29.2	0
84	1	0	0	0	0	0	0	0	0	1	NA	0	0	0	0	0	0	0	0	1	1	0	0	0	0	0	0	0	1	0	0	1	0	0	1	2	0	0	0	1	0	2	1	0	0	0	0	22	1
80	1	0	0	0	0	1	0	0	0	0	NA	0	0	0	1	0	0	0	0	0	0	0	0	1	0	0	1	1	0	0	0	2	0	1	1	0	0	0	1	0	1	0	0	NA	0	0	0	24	0
78	0	0	0	0	0	0	0	0	0	0	NA	0	0	2	NA	0	0	0	0	0	0	0	0	0	0	0	0	0	0	0	0	0	0	0	1	2	0	NA	NA	0	NA	2	NA	NA	0	0	0	NA	2
86	0	0	0	0	0	0	2	0	0	0	NA	0	0	0	1	0	0	0	0	0	1	0	0	1	0	1	0	0	0	0	0	1	0	1	1	2	0	1	0	1	NA	1	0	0	0	0	0	32	1
85	1	0	0	0	0	0	0	0	0	1	NA	0	0	0	NA	0	0	0	0	0	1	0	2	0	0	0	1	1	1	0	0	0	0	0	1	2	12	0	1	0	0	1	0	NA	1	0	0	27.2	1
79	1	0	0	0	0	0	0	0	0	0	NA	0	0	0	0	0	0	0	0	0	0	0	1	0	0	0	0	0	0	0	0	1	0	0	1	0	0	0	0	0	0	0	0	0	0	0	0	27.6	0
87	1	0	0	0	0	0	0	0	0	1	NA	0	1	0	0	0	0	0	0	0	1	0	1	0	0	0	0	0	0	0	0	0	0	0	1	0	0	0	0	0	1	0	0	0	0	0	0	19.5	0
89	1	0	0	0	0	0	0	0	0	0	NA	0	0	0	0	0	0	1	0	0	0	0	0	1	0	0	1	0	0	0	0	1	1	0	3	2	0	0	0	0	0	0	0	0	1	0	0	16.6	0
79	0	1	NA	0	0	0	0	0	0	0	5	0	0	0	NA	0	0	0	0	0	0	0	2	0	0	1	0	0	0	0	1	0	0	0	1	1	0	0	0	1	0	0	0	NA	0	0	0	13.3	1
81	1	1	0	1	0	1	0	1	0	1	14	0	0	0	NA	0	0	0	0	0	0	0	0	0	0	0	1	1	0	0	1	1	0	0	1	1	0	0	0	0	0	1	1	0	0	1	0	29.7	1
81	1	0	0	2	0	0	0	0	0	0	NA	0	0	0	NA	0	0	0	0	0	1	0	0	0	0	0	0	0	0	0	0	1	0	0	1	0	0	0	0	0	0	1	1	NA	0	0	0	NA	2
77	1	0	0	0	0	0	0	0	0	0	2	0	0	0	1	0	0	0	0	0	0	0	0	0	0	0	0	0	0	0	0	0	0	0	1	0	0	0	0	0	0	0	0	0	0	0	0	19	0
79	1	0	0	0	0	0	0	0	0	0	2	0	0	0	0	0	0	0	0	0	0	0	0	0	0	0	0	0	0	0	0	0	0	0	0	0	1	1	1	0	0	NA	0	0	1	0	0	28	2
93	1	0	1	0	0	1	1	1	0	0	17	0	0	0	0	1	0	0	1	0	0	0	0	0	0	0	1	1	1	0	0	0	0	0	1	0	0	1	0	0	0	0	0	0	0	0	0	27	0
87	1	0	0	0	0	0	0	0	0	0	NA	1	0	0	0	0	0	0	0	0	0	0	0	0	0	0	1	0	0	0	0	0	0	0	3	1	0	0	1	1	0	0	0	0	0	0	0	23.1	0
82	0	0	0	2	0	1	2	1	0	0	19	NA	NA	NA	NA	1	0	1	1	0	0	0	0	0	0	0	1	1	1	0	0	0	0	0	1	1	0	1	1	0	1	1	0	0	0	0	0	NA	NA
83	1	0	NA	0	0	0	0	0	0	1	NA	0	0	0	NA	1	0	0	0	0	1	1	1	0	1	0	1	0	0	0	0	0	0	0	1	0	0	0	0	0	0	0	1	NA	0	0	0	22.7	0
87	0	0	0	0	0	0	0	0	0	1	NA	0	0	0	1	0	0	0	0	0	1	0	1	0	0	0	0	0	0	0	0	0	0	0	1	0	2	0	0	1	0	0	1	0	0	0	0	20.9	1
84	1	0	0	0	0	0	0	0	0	0	NA	0	1	0	1	0	0	1	0	0	0	0	0	0	0	0	0	0	0	0	0	0	0	0	3	0	1	NA	1	0	1	2	1	1	1	0	0	19.9	0
86	0	0	0	0	0	0	0	1	0	0	3	0	0	0	0	0	0	0	0	0	0	0	0	1	0	1	1	0	0	0	0	1	0	0	1	0	0	0	1	1	0	0	0	0	0	1	0	21.7	0
89	0	0	0	0	0	0	0	0	0	0	4	0	0	0	0	0	0	0	0	0	0	0	0	0	0	0	1	0	0	0	0	2	0	0	1	0	1	1	1	1	1	1	0	NA	0	0	0	25	0
86	0	0	0	0	0	0	0	0	0	0	2	0	0	0	NA	0	0	0	0	0	1	0	0	0	0	0	0	0	0	0	0	0	0	0	1	1	0	1	0	1	0	0	0	NA	0	0	0	20.8	0
83	1	0	1	0	1	0	0	0	0	0	NA	0	0	0	0	1	0	0	0	0	0	0	1	0	0	0	0	0	0	0	0	0	1	0	1	0	0	0	0	0	0	0	0	0	0	0	0	24	0
77	1	0	0	0	0	0	0	1	0	0	NA	0	1	0	NA	0	0	0	0	0	0	0	0	0	0	0	1	0	1	0	0	0	0	0	3	0	0	0	0	0	0	0	0	0	0	0	0	22.6	1
79	1	0	0	0	0	0	0	0	0	1	NA	0	0	0	NA	0	0	0	0	0	1	0	1	0	0	0	1	0	0	0	0	2	0	0	3	2	0	NA	NA	1	1	1	1	0	1	0	0	20.7	0
84	1	0	0	0	1	1	0	1	0	0	13	0	0	0	NA	1	0	0	0	0	0	0	1	0	0	0	1	1	0	2	0	1	1	0	1	0	0	0	1	0	0	0	0	0	0	0	0	18.8	0
87	1	0	0	1	0	0	0	0	0	0	5	0	0	NA	1	0	0	0	0	0	0	0	0	0	0	1	1	0	0	0	0	2	0	0	1	1	1	0	1	1	0	0	1	0	1	0	0	19.9	0
91	0	0	1	0	0	0	0	0	0	0	NA	0	0	0	NA	1	0	0	0	0	1	0	0	0	0	1	0	1	0	0	0	0	0	0	3	2	0	0	0	0	0	0	1	0	0	0	0	20.2	0
80	0	0	0	0	0	0	0	0	0	0	NA	0	1	2	NA	0	0	0	0	0	1	0	0	0	0	0	0	0	0	0	0	1	0	0	3	1	0	0	1	1	0	1	1	0	0	0	0	26.2	1
93	0	0	0	0	0	0	0	0	0	1	NA	0	0	0	0	0	0	0	0	0	1	0	1	0	0	0	0	0	0	0	0	0	0	0	1	0	0	0	0	0	0	0	1	0	0	0	0	30	0
86	0	0	0	0	0	0	0	0	0	0	NA	0	0	0	0	0	0	0	0	0	0	0	0	0	0	1	0	0	1	0	0	1	0	0	1	1	0	0	0	0	0	0	1	0	0	0	0	16.6	0
89	1	0	0	0	0	0	0	0	0	0	NA	0	0	0	NA	0	0	1	0	0	0	0	1	0	0	0	0	0	1	0	0	1	0	0	3	2	2	0	0	0	0	0	1	0	0	0	0	20	0
84	1	0	1	0	0	0	0	0	0	1	NA	0	0	2	NA	1	0	0	0	0	1	0	0	0	0	1	1	0	0	0	0	0	0	0	1	2	0	0	0	1	0	2	0	0	0	0	0	22.4	1
77	0	0	0	0	0	0	0	0	0	0	6	0	1	0	NA	0	0	0	0	0	0	0	0	0	0	0	0	0	0	0	0	0	0	0	1	1	0	1	0	0	0	0	0	0	0	0	0	24.6	0
88	1	1	0	0	0	0	0	0	0	1	NA	0	0	0	0	0	0	1	0	0	1	1	0	0	0	0	1	0	1	0	0	1	0	0	1	2	1	0	1	1	1	1	0	0	0	0	0	23.6	0
73	1	0	0	0	0	0	0	0	0	1	NA	0	0	0	1	0	0	0	0	0	0	0	0	0	0	0	0	0	0	0	0	0	0	0	1	2	0	0	0	0	0	0	1	0	0	0	0	25.2	0
80	1	0	0	0	0	0	0	0	0	0	NA	0	0	0	0	0	0	0	0	0	0	0	0	0	0	0	0	0	1	0	0	1	0	0	1	2	0	0	0	0	0	0	0	0	0	0	0	36.3	0
74	0	0	0	0	0	0	0	0	0	0	NA	0	0	0	NA	0	0	0	0	1	0	0	0	0	0	0	0	0	0	0	0	0	0	0	1	2	0	1	1	0	1	1	0	0	0	0	0	24.6	0
80	1	0	0	1	0	0	0	0	0	1	NA	0	1	0	0	0	0	1	0	0	1	0	1	0	0	0	1	0	1	0	0	0	0	0	1	1	0	2	0	1	0	1	0	0	0	0	0	28.7	0
78	1	0	0	1	0	0	0	0	0	1	7	0	1	0	0	0	0	0	0	0	0	0	0	0	0	0	0	0	0	0	0	0	0	0	1	2	0	1	1	0	0	0	0	0	0	0	0	22	0
91	1	1	0	0	0	0	0	0	0	0	NA	1	0	1	0	0	0	1	0	0	0	0	1	0	0	0	1	0	1	0	1	0	1	0	1	2	0	1	0	1	0	1	0	0	0	0	0	20.7	2
80	0	0	1	0	0	0	0	0	0	0	NA	0	0	2	NA	0	1	0	0	0	1	0	0	0	0	0	0	2	0	0	0	1	1	0	3	2	0	0	0	1	0	0	1	0	0	0	0	23.1	0
79	0	0	1	0	0	1	1	0	0	1	NA	1	0	2	NA	0	0	1	0	0	1	0	0	0	0	0	1	1	1	0	0	0	0	0	0	0	0	0	0	0	0	0	1	0	0	0	0	23.3	0
85	1	0	0	0	0	0	0	0	0	0	NA	0	0	0	NA	0	0	0	0	0	1	0	1	1	0	0	0	0	1	1	0	0	0	0	3	1	0	0	0	1	0	0	1	NA	0	0	0	17	0
87	0	0	0	0	0	1	0	0	0	0	NA	0	0	0	NA	1	0	0	0	0	0	0	0	0	0	0	0	1	1	0	0	1	0	0	0	1	0	0	0	0	1	1	0	0	0	0	0	25.5	1
91	1	0	0	0	0	0	0	0	0	0	5	0	0	0	NA	0	0	0	0	0	0	0	0	0	0	0	0	0	0	0	0	1	0	0	3	2	0	0	0	0	1	2	0	0	0	0	0	25.1	1
79	0	0	0	2	0	0	0	0	0	0	NA	0	0	0	NA	0	0	0	0	0	0	0	0	0	0	0	0	0	0	1	0	0	0	0	1	2	0	0	0	0	0	1	0	0	0	0	0	24	0
78	1	0	0	0	0	0	0	1	0	1	NA	0	0	0	0	0	0	0	0	0	1	1	0	0	0	0	1	0	0	0	0	2	0	0	1	0	0	0	0	0	0	0	0	0	0	1	0	25.9	0
83	0	0	1	0	0	0	0	0	0	1	NA	0	0	0	0	0	0	1	0	0	1	0	0	0	0	0	0	0	1	0	0	0	0	0	1	1	0	1	0	1	0	0	1	0	0	0	0	15	2
84	1	0	0	0	0	0	0	0	0	0	NA	0	1	0	0	0	0	0	0	0	0	0	0	0	0	0	0	0	1	0	0	0	0	0	1	0	0	0	0	0	0	0	0	0	0	0	0	19.4	0
NA	1	1	1	0	0	0	0	0	0	0	10	0	1	0	0	1	0	0	1	0	0	0	0	0	0	0	0	1	1	0	0	1	0	0	0	0	0	0	0	0	0	0	1	0	0	0	0	27	1
77	0	0	0	0	0	0	0	0	0	0	NA	0	0	0	1	0	0	0	0	0	1	0	0	0	0	0	1	0	0	0	0	0	0	0	1	0	0	0	0	0	1	0	1	0	0	0	0	22.5	2
84	0	0	0	0	0	0	0	0	0	0	NA	1	0	2	NA	0	0	0	0	0	0	0	0	0	0	0	0	0	0	0	0	0	0	0	1	2	0	2	0	0	0	0	0	0	0	0	0	19	0
79	1	0	0	0	0	0	0	0	0	0	NA	0	0	0	0	0	0	0	0	0	0	0	0	0	0	1	0	0	1	0	0	1	1	0	1	0	1	0	0	0	0	0	0	1	0	0	0	20.2	0
84	0	0	0	0	0	0	0	0	0	0	NA	0	0	0	0	0	0	0	0	0	0	0	0	0	0	0	0	0	0	0	0	1	0	0	0	0	0	0	0	0	0	0	0	0	1	1	0	22.3	1
79	1	1	0	0	0	0	0	0	0	0	NA	0	0	0	NA	0	0	0	0	0	0	0	1	0	0	1	0	0	1	0	1	0	0	0	3	0	0	0	0	0	0	0	1	0	0	0	0	23.2	0
85	1	0	0	2	1	0	0	0	0	0	NA	0	1	0	1	0	0	0	0	0	1	0	1	0	0	0	0	0	0	2	0	0	0	0	1	0	0	0	0	1	0	1	0	0	0	0	0	25.7	0
85	0	0	0	0	0	0	0	0	0	0	NA	0	0	0	NA	0	0	1	0	0	0	0	0	0	0	1	0	0	0	0	0	0	1	0	3	1	1	0	0	0	0	0	1	0	0	0	0	25	1
76	0	0	0	0	0	0	0	0	0	0	NA	0	0	1	0	0	0	0	0	NA	0	0	0	0	0	0	0	0	0	0	0	0	0	0	1	2	0	1	0	0	0	1	0	0	0	0	0	23	0
80	1	0	1	0	0	0	0	0	0	0	NA	0	0	2	1	1	0	0	0	0	0	0	0	0	0	0	1	1	0	0	0	0	0	0	1	2	0	1	0	0	0	1	0	0	0	0	0	26.7	0
90	0	0	0	0	0	0	0	0	0	0	NA	0	0	0	0	0	0	1	0	0	0	0	1	0	0	0	0	0	0	0	0	1	0	0	1	2	0	0	0	0	0	0	0	0	0	0	0	19.8	1
85	0	0	0	0	0	0	0	0	0	0	2	0	1	0	1	0	0	0	0	0	0	0	0	0	0	0	0	0	0	0	0	0	0	0	1	0	0	0	0	0	1	0	0	0	0	0	0	26.6	1
87	0	0	0	0	0	0	0	0	0	0	NA	0	1	1	0	0	0	0	0	0	0	1	0	0	0	0	0	0	0	0	0	0	0	0	1	2	0	1	0	0	0	2	0	0	0	0	0	27.1	0
91	1	0	0	0	0	0	0	0	0	1	NA	0	0	0	0	0	0	0	0	0	1	0	0	0	0	0	0	0	0	0	0	0	0	0	2	2	0	1	0	0	1	0	0	0	0	0	0	23	0
79	0	0	0	0	0	0	0	0	0	0	5	0	1	0	NA	0	0	0	0	0	0	0	1	0	0	0	0	0	0	0	0	0	0	0	1	2	0	0	0	0	0	0	0	0	0	0	0	24.9	0
85	0	0	0	0	0	0	0	0	1	0	NA	0	0	0	NA	0	0	0	0	1	0	0	0	0	0	0	0	0	0	0	0	0	0	0	0	2	1	0	1	0	1	1	0	0	1	0	0	16.7	0
76	0	0	0	0	0	0	0	0	0	0	NA	0	1	0	0	0	0	0	0	0	0	0	0	0	0	0	0	0	0	0	0	0	0	0	1	2	0	0	0	0	0	0	1	0	0	0	0	20	0
78	0	0	0	0	1	0	0	1	0	0	6	0	0	0	1	0	0	0	0	0	0	0	0	0	0	0	1	0	0	0	0	2	0	0	1	2	0	0	1	0	0	1	0	0	0	0	0	21.1	0
84	0	0	0	0	0	0	0	0	0	1	NA	0	0	0	NA	0	0	0	0	0	1	0	0	1	0	1	1	0	0	0	0	1	0	0	1	2	0	0	0	0	1	0	1	0	0	0	0	23.4	0
96	1	1	0	0	0	0	0	0	0	0	NA	NA	NA	NA	NA	0	0	0	0	0	1	0	1	0	0	0	0	0	0	1	0	0	0	0	1	1	0	2	0	1	1	1	0	NA	0	0	0	24.5	0
88	1	0	0	0	0	1	0	0	0	1	NA	0	1	NA	NA	0	0	0	0	0	1	0	0	0	0	0	1	1	0	0	0	1	0	0	1	0	0	0	0	0	0	1	0	0	0	0	0	25.9	0
87	0	1	1	0	0	0	0	0	0	0	NA	NA	NA	NA	NA	1	0	0	1	0	0	0	0	0	0	0	0	1	0	0	0	0	0	0	1	2	2	1	1	0	0	0	1	NA	1	0	0	23	0
87	0	0	1	0	0	0	0	0	0	0	NA	1	0	1	1	0	0	0	0	0	0	0	0	0	0	0	0	1	0	0	0	0	0	0	1	2	0	1	0	1	1	0	0	0	0	0	0	19.9	1
67	0	0	0	0	0	0	0	0	0	1	NA	NA	NA	NA	1	0	0	0	0	0	1	0	2	0	1	1	1	0	0	0	0	0	0	0	1	1	0	0	0	1	1	0	1	NA	0	0	0	NA	NA
80	1	0	0	0	0	0	0	0	0	0	NA	0	0	0	0	0	0	0	0	0	0	0	0	0	0	0	0	0	1	0	0	0	0	0	1	2	0	0	0	1	0	1	0	0	0	0	0	21.9	0
83	0	0	0	0	0	0	0	0	1	0	NA	0	0	0	NA	0	0	0	0	0	1	0	0	0	0	0	0	0	0	0	0	0	0	0	3	2	0	0	0	0	0	0	1	NA	0	0	0	22.7	0
92	0	0	0	0	0	0	0	0	0	0	NA	NA	NA	NA	NA	0	0	0	0	0	0	0	0	1	0	0	0	0	0	0	0	1	0	0	0	NA	2	2	0	0	1	0	0	NA	1	0	0	20.8	0
80	1	0	1	0	0	0	0	1	0	1	NA	0	1	0	NA	0	0	1	0	0	1	0	0	0	0	0	1	0	0	0	0	0	0	0	1	1	0	NA	1	0	1	2	1	0	0	0	0	24.2	0
81	1	0	0	0	0	0	0	0	0	0	NA	0	0	0	1	0	0	0	0	0	0	0	0	0	0	1	0	0	0	0	0	0	0	0	1	2	0	0	0	0	0	0	0	0	0	0	0	20.2	1
87	0	0	1	0	0	0	0	0	0	0	10	NA	NA	NA	1	1	0	0	0	0	0	0	0	0	0	0	0	0	0	0	0	0	0	0	3	NA	0	0	1	0	0	1	0	NA	0	0	0	20.5	0
81	1	0	0	0	0	0	0	0	0	0	NA	0	0	0	1	0	0	1	0	1	0	0	0	0	0	0	1	1	1	0	0	0	0	0	1	2	0	0	0	0	1	1	0	0	0	0	0	19	0
78	0	0	1	0	1	1	0	0	0	0	8	0	1	2	1	1	0	0	0	1	0	0	0	0	0	0	1	0	0	0	0	1	0	0	1	2	0	0	1	0	0	1	0	0	0	0	0	21.6	2
81	1	0	0	0	0	0	0	0	0	1	NA	0	1	2	NA	0	0	0	0	0	0	0	2	0	0	0	0	1	0	0	0	2	0	0	1	2	0	0	0	0	0	0	1	NA	0	0	0	21	0
78	0	0	1	0	0	0	0	0	0	0	NA	NA	NA	NA	NA	1	0	0	0	0	0	0	0	1	0	0	0	0	0	0	0	0	0	0	1	1	0	1	NA	0	0	0	1	NA	0	0	0	NA	0
93	1	0	0	0	0	1	0	1	0	0	13	0	0	0	NA	0	0	1	0	1	1	0	1	0	1	0	1	1	0	0	0	0	0	0	3	1	1	1	1	0	1	0	1	0	0	0	0	22	0
89	1	0	0	0	0	0	0	0	0	0	12	0	0	0	0	1	0	0	0	0	1	0	0	0	0	0	0	0	0	0	0	1	0	0	1	2	0	2	0	0	1	0	0	0	0	0	0	24.1	0
74	0	0	0	0	0	0	0	0	0	1	NA	0	1	0	NA	0	0	0	0	0	1	0	1	0	0	0	0	0	0	0	0	0	0	0	1	2	0	0	0	0	0	1	1	NA	0	0	0	13.8	0
80	1	0	0	0	0	0	0	1	0	1	NA	0	0	0	0	0	0	1	0	0	0	0	1	0	0	0	0	0	0	1	0	0	0	0	1	2	0	0	0	0	0	0	0	NA	0	0	0	26.2	1
87	1	0	0	0	0	0	0	0	0	1	NA	NA	NA	NA	1	0	0	0	0	0	0	0	1	0	0	0	0	1	0	0	0	0	1	0	0	1	0	0	0	0	0	1	1	NA	0	0	0	NA	0
87	0	0	0	0	0	0	0	0	0	0	NA	0	0	0	0	0	0	0	0	0	0	0	0	0	0	0	0	0	0	0	0	0	0	0	1	2	0	0	0	0	0	0	0	0	0	0	0	22	1
86	1	0	0	0	0	0	0	1	0	1	NA	0	0	2	0	0	0	1	0	0	0	0	0	0	0	0	0	0	1	0	1	0	0	0	1	2	0	0	0	0	0	0	0	0	0	0	0	20.7	0
83	1	0	0	0	0	0	0	0	0	0	NA	0	1	2	1	0	0	0	0	0	0	0	0	0	0	0	0	0	0	0	0	0	0	0	1	2	0	2	NA	1	1	1	0	NA	0	0	0	NA	0
87	1	0	0	0	0	0	0	0	0	0	NA	0	0	0	0	0	0	0	0	0	0	0	1	0	0	0	0	0	0	0	0	0	0	0	3	0	0	0	0	0	0	0	0	0	0	0	0	23.1	1
86	1	1	1	0	0	0	0	0	0	0	14	NA	NA	NA	0	0	0	0	0	0	0	0	0	0	0	0	0	1	0	0	0	0	0	0	1	1	0	0	NA	0	0	0	0	0	0	0	0	NA	NA
86	0	0	0	0	0	0	0	0	0	0	NA	0	0	0	NA	0	0	0	0	0	0	0	0	0	0	0	0	1	0	0	0	1	0	0	1	1	0	0	0	0	0	0	0	0	0	0	0	19.5	2
77	1	1	0	0	0	0	0	0	0	1	NA	NA	NA	0	NA	0	0	0	0	0	1	0	1	0	0	2	1	1	1	0	1	2	0	0	1	2	0	NA	NA	0	NA	1	0	NA	0	0	0	NA	0
77	0	0	0	0	0	0	0	0	0	0	0	0	0	0	0	0	0	0	0	0	0	0	0	0	0	0	0	0	0	0	0	0	0	0	1	2	0	0	0	0	0	0	1	0	0	0	0	19.6	0
85	0	0	0	0	0	0	0	0	0	0	NA	0	0	0	NA	0	0	0	0	0	0	0	0	0	0	0	1	0	0	0	0	0	0	0	1	1	0	2	0	0	0	1	0	NA	0	0	0	26	0
84	1	0	0	0	0	0	0	0	0	0	NA	0	1	NA	NA	0	0	0	0	0	0	0	0	0	0	0	0	0	0	0	0	1	0	0	1	1	0	0	1	1	0	0	0	NA	1	0	0	27	1
81	0	0	0	0	0	0	0	0	0	1	NA	NA	NA	NA	NA	0	0	0	0	1	2	0	1	0	1	0	0	0	0	0	0	1	0	0	3	2	0	1	0	NA	0	0	1	0	0	0	0	17.3	0
87	1	1	0	0	0	0	0	0	0	0	NA	0	1	0	NA	0	0	0	0	0	1	0	0	0	0	0	1	1	0	0	0	0	0	0	3	2	0	0	1	0	0	0	1	0	0	0	0	23.7	0
85	1	0	1	0	0	0	0	0	0	0	NA	0	0	0	NA	0	0	1	0	0	1	0	2	0	0	0	0	0	0	0	0	1	0	0	1	2	0	NA	0	0	1	NA	1	NA	0	1	0	23.5	0
80	1	0	0	0	0	0	0	0	0	0	NA	0	1	0	0	0	0	0	1	0	1	0	1	0	0	1	0	0	0	0	0	0	0	0	1	0	0	0	0	0	0	0	0	0	0	0	0	22	1
89	0	0	1	0	0	0	0	0	0	1	NA	0	1	0	NA	1	0	0	0	0	1	0	1	0	0	1	0	0	1	0	0	0	0	0	3	0	0	0	0	1	0	0	0	0	0	0	1	20.6	0
80	1	0	0	0	0	0	0	0	0	1	NA	0	1	0	1	0	0	0	0	0	1	0	0	0	0	1	0	0	1	0	0	1	0	0	1	0	0	0	0	0	0	0	1	0	0	0	0	25	0
70	0	0	0	0	0	0	0	0	0	1	NA	0	0	0	1	0	0	0	0	0	1	1	0	0	0	0	0	0	0	0	0	0	0	0	1	2	0	0	0	0	0	1	1	0	0	0	0	22.3	0
76	1	0	0	0	0	0	0	0	0	0	NA	1	0	1	NA	0	0	0	0	0	0	0	1	0	0	2	0	0	1	0	0	0	0	1	1	0	0	0	0	0	1	0	0	0	1	0	0	22.2	0
93	0	0	1	0	0	1	0	0	0	0	NA	0	0	0	NA	0	1	0	0	0	0	0	0	0	0	0	0	1	1	0	0	0	0	0	1	2	0	0	1	0	0	0	0	NA	0	0	1	18	0
86	1	0	0	0	0	0	0	0	0	0	2	0	0	1	0	0	0	0	1	0	0	0	1	0	0	0	0	1	1	0	0	0	0	1	0	0	0	0	0	0	0	0	1	0	2	1	0	21.8	0
78	1	1	0	0	0	0	0	0	0	0	3	0	1	0	0	0	0	0	0	0	0	0	0	0	0	0	0	0	0	0	1	0	0	0	1	1	0	0	NA	0	0	0	0	0	0	0	0	33.7	0
90	1	0	1	0	0	1	0	0	0	0	NA	0	0	0	NA	0	0	1	1	0	0	0	0	0	0	0	1	1	0	0	0	1	0	0	1	2	0	0	0	0	1	0	0	0	0	0	0	23.2	0
77	0	0	0	0	0	0	0	0	0	0	NA	NA	NA	NA	NA	0	0	0	0	0	1	1	2	0	1	0	0	0	0	0	0	0	0	0	1	2	0	0	0	0	0	0	1	0	1	0	0	NA	0
76	0	NA	0	0	0	0	0	0	0	0	NA	1	0	NA	NA	0	0	0	0	0	0	0	1	0	0	0	0	0	0	0	1	0	0	0	1	2	0	1	0	0	0	1	1	NA	0	0	0	NA	0
81	0	0	0	0	0	1	0	0	0	0	NA	0	0	0	0	0	0	0	0	0	0	0	0	0	0	0	1	0	0	0	0	1	0	0	1	2	0	0	0	0	0	2	0	0	0	0	0	22	0
83	1	0	0	0	0	0	0	0	0	1	NA	0	0	0	0	0	0	1	0	0	1	0	0	0	0	0	0	0	1	0	0	1	1	0	1	2	0	1	1	0	1	0	0	0	0	0	0	27.9	0
77	1	0	0	0	0	0	0	0	0	1	12	0	0	0	0	0	0	0	0	0	0	0	1	0	0	2	0	0	0	0	0	0	0	0	1	2	0	0	0	0	0	2	1	0	0	0	0	27	0
78	1	0	0	0	0	0	0	0	0	0	8	NA	NA	NA	NA	0	0	0	0	0	0	0	0	0	0	0	0	0	0	0	0	1	0	0	1	0	0	0	0	0	0	0	1	0	0	0	0	NA	0
84	1	0	0	0	0	0	0	0	0	0	NA	NA	NA	NA	0	0	0	0	0	0	0	0	2	0	0	0	0	0	0	0	0	1	0	0	1	2	0	0	0	0	0	0	0	0	0	0	0	NA	0
79	0	0	0	0	0	1	0	0	0	0	NA	0	0	NA	NA	0	0	1	0	0	0	0	0	0	0	0	1	1	0	0	0	0	0	0	1	2	0	0	0	0	0	0	0	NA	0	0	0	28.11	0
88	0	0	0	0	0	1	0	0	0	1	9	0	1	0	NA	0	0	0	0	0	1	0	1	0	0	0	0	0	0	0	0	1	0	0	1	2	0	0	0	0	0	0	1	NA	0	0	0	19	0
82	0	1	0	0	0	0	0	0	0	0	4	0	1	2	1	0	0	0	0	0	0	0	0	0	0	0	1	0	0	0	1	0	0	0	1	2	0	0	1	0	0	0	0	0	0	0	0	25	1
87	0	0	0	0	0	0	0	0	0	0	NA	0	0	0	NA	0	0	0	0	0	0	0	0	0	0	0	1	0	0	1	0	1	0	NA	3	2	0	0	0	0	0	0	0	0	0	0	0	24	0
76	0	0	0	0	0	0	0	0	0	0	NA	0	0	0	0	0	0	0	0	0	0	0	1	0	0	0	0	1	0	0	0	1	0	0	3	2	0	0	0	1	0	0	1	0	1	0	0	18.1	0
84	0	0	0	0	0	0	0	0	1	1	NA	0	NA	NA	NA	0	0	0	0	0	0	0	0	0	0	0	0	1	0	0	0	0	0	0	3	2	0	0	0	0	0	0	0	0	2	0	0	NA	0
78	1	0	0	0	0	1	0	0	0	0	NA	0	1	0	0	0	0	0	0	0	0	0	1	0	0	0	1	0	0	0	0	1	0	0	1	2	1	1	1	1	1	0	0	NA	2	0	0	28	0
82	0	0	0	0	0	0	0	0	0	0	6	0	0	0	NA	0	0	0	0	0	0	0	0	0	0	0	1	0	0	0	0	0	0	0	1	NA	0	2	0	0	0	0	1	0	0	0	0	17	0
78	1	0	0	0	0	0	0	0	0	1	NA	NA	NA	NA	NA	NA	NA	NA	NA	NA	NA	1	NA	NA	NA	NA	NA	NA	NA	NA	NA	NA	NA	NA	3	2	0	0	0	0	0	2	1	0	0	0	0	NA	0
77	1	0	0	0	0	0	0	0	0	1	NA	0	0	1	1	0	0	0	0	0	1	0	0	0	0	0	0	0	0	0	0	0	0	0	1	NA	0	0	0	1	0	1	1	NA	0	0	0	23	0
92	1	0	0	0	0	0	0	1	0	0	9	0	1	1	0	0	0	1	0	1	1	0	0	0	0	0	0	0	0	0	0	0	0	0	0	2	0	2	0	1	0	1	0	0	0	1	0	23.6	1
82	1	0	0	0	0	0	0	0	0	0	NA	0	1	2	0	0	0	0	0	0	1	0	0	0	0	0	0	0	1	0	0	0	0	0	1	1	0	1	0	0	1	1	1	0	0	0	0	29.4	1
82	0	1	0	0	0	0	0	0	0	0	NA	0	0	0	NA	0	0	0	0	0	0	0	0	0	0	0	0	1	1	0	0	0	1	0	1	1	0	1	NA	0	0	0	0	NA	0	0	0	24	0
92	0	0	0	0	0	0	0	0	0	0	10	NA	NA	NA	NA	0	0	0	0	0	0	0	0	0	0	0	1	0	0	0	0	0	0	0	1	2	0	0	0	0	0	0	0	0	0	0	0	25	0
85	0	0	1	0	1	0	0	0	0	1	NA	1	0	0	NA	1	0	0	1	0	0	0	1	0	0	0	0	0	0	0	0	0	0	0	3	2	0	0	0	1	0	0	0	0	0	0	0	NA	2
81	0	0	0	0	0	0	0	0	0	0	8	NA	NA	NA	0	0	0	0	0	0	1	0	1	0	0	0	0	0	0	0	0	0	0	0	1	2	1	0	0	0	1	NA	1	NA	1	0	0	NA	0
76	1	0	0	0	0	0	0	0	0	1	4	0	1	2	0	0	0	0	1	0	1	0	0	0	0	0	1	1	0	0	0	1	0	0	1	2	0	0	1	0	0	0	0	0	0	0	0	20.9	0
89	1	0	0	0	0	0	0	0	0	1	NA	0	1	0	NA	0	0	0	0	0	1	0	0	0	0	0	1	0	1	0	0	1	0	0	1	0	0	0	0	1	0	1	0	NA	0	0	0	24	0
77	1	0	0	0	0	0	0	0	0	0	NA	0	1	0	0	0	0	0	0	0	0	0	0	1	0	1	0	0	1	0	0	1	1	0	1	1	1	0	0	0	0	0	0	0	0	0	0	32	0
87	0	0	1	0	0	1	0	0	0	0	NA	0	1	0	NA	0	1	0	1	0	1	0	1	0	0	0	1	0	0	0	0	0	1	0	3	0	0	0	0	1	0	0	1	0	0	0	0	23.6	2
81	1	0	0	0	0	0	0	0	0	0	NA	0	0	0	NA	0	1	0	0	0	0	0	0	0	0	0	0	0	0	0	0	0	0	0	1	2	0	0	0	1	0	0	0	0	0	0	0	23.4	0
83	1	0	0	0	0	1	0	0	0	1	9	1	0	1	1	0	0	0	0	0	0	0	0	0	0	0	1	1	0	0	0	0	0	0	1	2	0	0	0	0	0	0	1	NA	0	0	0	NA	0
78	1	0	0	0	0	1	0	0	0	0	7	0	0	0	1	0	0	0	1	0	0	0	0	0	0	0	1	1	0	0	0	1	0	0	1	2	0	0	0	0	0	1	0	0	0	0	0	28.5	0
86	1	0	0	0	0	0	0	0	0	0	6	0	1	0	0	0	0	1	0	0	0	0	0	0	0	0	0	0	0	0	0	0	0	0	1	2	0	1	0	0	0	0	0	0	0	0	0	23.3	2
77	1	1	1	2	2	0	0	1	0	1	NA	0	1	NA	NA	1	0	0	0	0	1	2	1	1	0	0	1	0	0	1	1	0	0	0	3	1	12	0	1	0	0	2	0	NA	0	0	0	29	0
84	0	1	1	0	0	1	0	0	0	0	NA	NA	NA	NA	0	0	0	0	0	0	0	0	0	0	0	0	1	0	0	0	2	0	0	0	3	2	0	0	1	0	0	1	1	1	1	0	0	25	1
81	1	0	1	2	1	0	0	0	0	0	NA	0	1	NA	NA	1	0	0	0	0	0	0	0	0	0	0	0	1	0	0	0	0	0	0	3	2	12	0	1	0	1	1	0	0	0	0	0	33.6	0
91	1	0	0	0	0	0	0	0	0	1	5	NA	NA	NA	NA	0	0	0	0	0	0	0	1	0	0	1	0	0	0	0	0	0	0	0	2	2	0	0	0	0	0	0	1	NA	0	0	0	18	0
86	1	0	0	0	0	0	0	0	0	0	NA	0	0	0	0	0	0	0	0	0	0	0	0	0	0	0	0	0	0	0	0	1	0	0	1	1	0	0	0	1	0	0	0	0	0	0	0	26.6	1
79	1	0	0	0	0	0	0	0	0	0	5	0	0	1	0	0	0	0	0	0	0	0	0	0	0	0	0	0	0	0	0	0	0	0	1	1	0	0	0	0	0	0	0	0	0	0	0	23.3	0
80	1	0	1	0	0	0	0	0	1	0	NA	NA	NA	NA	NA	1	0	0	0	0	0	0	0	0	0	2	0	0	0	1	0	0	0	0	1	NA	1	NA	NA	1	NA	NA	NA	NA	1	0	0	NA	NA
82	0	0	0	0	0	0	0	0	0	1	NA	0	0	0	0	0	0	0	0	0	0	0	0	0	0	0	0	0	0	0	0	0	0	0	3	2	0	0	0	0	0	0	1	0	0	0	0	23.1	0
78	1	0	0	0	0	0	0	0	0	0	NA	0	0	NA	NA	0	0	0	0	0	0	0	0	0	0	0	1	1	0	0	0	1	0	0	1	1	0	0	1	1	0	0	0	0	0	0	0	20	0
76	1	0	0	0	0	1	0	0	1	1	NA	NA	NA	0	1	0	0	0	0	0	1	0	0	0	0	0	0	1	0	0	0	1	0	0	1	1	1	0	0	1	0	1	1	0	0	0	0	NA	0
77	0	0	1	0	0	1	1	0	0	0	12	0	0	0	NA	0	1	0	0	0	1	0	0	0	0	0	1	1	1	0	0	1	0	0	1	2	0	0	0	1	0	0	0	0	0	0	0	23.7	1
81	1	0	0	0	0	0	0	0	0	1	NA	1	0	0	NA	0	0	0	0	0	1	0	0	0	0	0	0	0	0	0	0	0	0	0	3	0	0	0	0	1	0	0	1	NA	0	0	0	NA	0
72	0	0	0	0	0	0	0	0	0	0	NA	0	0	0	NA	0	0	0	0	0	1	0	0	0	0	0	0	0	0	0	0	0	0	0	1	2	0	0	1	0	0	0	0	NA	0	0	0	NA	NA
87	1	0	0	0	0	1	0	0	0	1	12	NA	NA	NA	NA	0	0	0	0	0	0	0	0	0	0	0	1	1	0	0	0	1	0	0	NA	NA	0	0	0	0	0	NA	0	NA	0	0	0	NA	NA
87	0	0	0	0	0	0	0	0	0	0	NA	0	1	0	0	0	0	1	0	0	0	0	0	0	0	0	0	0	0	0	0	0	0	0	1	1	0	2	1	0	0	1	0	NA	0	0	0	21.2	0
78	1	1	0	0	0	0	0	0	0	1	NA	0	1	0	NA	0	0	0	0	0	1	0	0	0	0	0	1	0	1	0	2	0	0	0	3	0	0	0	0	1	0	0	0	0	1	0	0	29.4	1
85	0	1	1	0	0	0	0	0	0	0	NA	0	0	2	NA	0	0	0	0	0	0	0	0	0	0	0	0	0	0	0	1	1	0	0	3	2	0	0	1	0	1	1	0	0	0	0	0	23.2	0
87	1	0	0	0	0	1	0	0	0	1	11	NA	NA	NA	1	0	0	1	0	0	0	0	0	0	0	0	1	0	0	0	0	0	0	0	1	2	0	0	0	0	0	1	0	0	0	0	0	25.7	1
91	1	0	0	0	2	0	0	0	0	0	NA	0	1	0	NA	0	0	1	0	0	0	0	1	0	0	0	0	1	1	2	0	0	0	0	3	2	0	2	1	1	0	2	0	0	0	0	0	16.7	1
80	1	0	0	0	0	0	0	1	0	1	10	NA	NA	NA	NA	0	0	0	0	0	0	0	0	1	0	1	0	0	0	1	0	1	0	0	1	2	0	1	0	0	0	0	0	0	0	1	0	NA	NA
85	1	1	0	2	0	0	0	1	0	1	NA	0	0	0	0	0	0	0	0	0	2	0	0	0	0	0	1	0	0	0	1	0	0	0	1	0	12	0	0	0	0	0	1	0	0	0	0	26	0
84	0	0	0	0	0	0	0	1	0	1	NA	0	1	0	NA	0	0	0	0	0	2	0	0	1	0	0	0	0	0	0	0	1	0	0	3	2	0	0	1	0	0	0	1	0	0	1	0	28.1	2
83	0	0	0	0	0	0	0	0	0	0	NA	0	1	2	NA	0	0	0	0	0	0	0	0	0	0	0	0	0	0	0	0	0	0	0	3	2	0	0	0	1	0	0	0	0	0	0	0	22.4	1
78	1	0	0	0	0	0	0	0	0	1	NA	0	0	1	0	0	0	0	0	0	1	0	0	0	0	0	0	1	1	0	0	0	0	0	1	2	1	1	1	0	0	1	1	0	0	0	0	19.8	0
90	0	0	0	0	0	0	0	0	0	1	NA	0	0	2	NA	0	0	0	0	0	0	0	1	0	0	0	0	0	0	0	0	0	0	0	1	2	0	1	0	0	0	1	0	0	0	0	0	17.6	0
77	1	0	0	0	0	0	0	0	0	0	NA	NA	NA	NA	0	0	0	0	0	0	0	0	1	0	0	0	0	1	0	0	0	0	0	0	1	2	0	0	0	0	NA	NA	1	NA	0	0	0	16.8	0
74	0	0	0	0	0	0	0	0	0	0	NA	1	0	NA	0	0	0	0	0	0	0	0	0	0	0	0	0	0	0	0	0	1	0	0	0	2	1	0	0	1	0	1	0	1	1	0	0	NA	0
82	1	0	0	0	0	0	0	0	0	0	NA	0	1	1	0	0	0	1	0	0	0	0	0	0	0	0	0	0	0	0	0	0	0	0	1	2	1	0	0	0	0	0	0	0	1	0	0	20.4	0
93	0	0	0	1	0	1	0	0	0	0	NA	1	0	0	0	0	0	0	0	0	0	0	1	0	0	0	0	0	0	0	0	1	0	0	1	0	0	1	0	1	0	0	1	0	0	0	0	18	1
74	0	0	0	0	0	0	0	0	0	0	NA	0	1	0	NA	0	0	0	0	0	0	0	0	0	0	1	0	0	0	1	0	0	1	0	1	2	0	0	0	0	0	0	0	0	0	0	0	19.1	0
71	1	0	0	0	0	0	0	0	0	1	NA	0	0	0	0	0	0	0	0	0	1	0	1	0	0	0	0	0	0	0	0	0	0	0	1	NA	0	0	0	0	0	0	0	0	0	0	0	35	0
77	1	0	0	0	0	0	0	0	0	0	NA	0	0	0	NA	0	0	0	0	0	0	0	0	0	0	0	0	0	0	0	0	0	0	0	1	2	0	0	0	1	0	0	0	NA	0	0	0	22.4	0
83	1	0	0	0	0	1	0	0	0	1	NA	0	0	0	NA	0	0	1	1	0	0	0	0	0	0	0	0	1	0	0	0	1	0	0	1	2	0	0	0	0	0	0	1	NA	0	0	0	21	0
81	0	0	0	0	0	0	0	0	0	0	NA	0	1	0	NA	0	0	0	0	0	0	0	0	0	0	0	0	1	1	0	0	1	0	0	3	1	0	0	0	1	0	0	0	0	0	0	0	24.7	0
94	1	0	0	0	1	0	0	0	0	0	NA	0	1	0	0	NA	0	0	0	0	0	0	0	0	0	0	1	0	0	0	0	0	0	0	1	0	0	0	0	0	0	1	0	NA	0	0	0	25	0
89	0	0	0	0	0	0	0	0	0	0	NA	0	0	0	0	0	0	0	0	0	0	0	0	0	0	0	0	1	0	0	0	0	0	0	3	2	0	0	0	0	0	0	0	0	0	0	0	23	0
94	1	0	0	0	0	0	0	0	0	0	NA	0	0	0	1	0	0	0	0	0	0	0	0	0	0	0	0	0	1	0	0	1	0	0	3	1	0	0	0	1	0	0	0	0	0	0	0	23.7	1
86	1	0	0	0	0	0	0	0	0	0	9	0	1	0	0	0	0	1	0	0	1	0	0	0	0	0	1	1	1	0	0	0	1	0	1	2	0	2	1	1	0	1	1	0	0	0	0	29	0
87	0	0	0	0	0	1	0	0	0	0	NA	0	0	0	0	0	0	1	0	0	0	0	0	0	0	0	1	1	0	0	0	0	0	0	1	2	0	0	0	0	0	1	1	0	1	0	0	18.5	2
88	0	0	1	0	0	0	0	0	0	0	5	0	1	0	0	0	0	0	0	0	0	0	0	0	0	0	0	0	0	0	0	1	1	0	1	1	NA	0	0	0	0	0	0	0	1	0	0	23.3	0
91	0	0	0	0	0	1	0	0	0	0	11	0	0	0	NA	0	0	1	0	0	0	0	1	0	0	0	1	1	0	0	0	0	0	0	1	0	0	0	0	0	0	0	0	0	0	0	0	17.7	1
97	1	0	0	0	0	0	0	0	0	0	4	0	0	0	NA	0	0	0	0	0	0	0	1	0	0	0	0	1	0	0	0	0	0	0	1	0	0	1	0	0	0	0	0	NA	0	0	0	33	0
80	0	0	0	0	0	0	0	0	0	0	6	0	0	0	1	0	0	0	0	0	1	0	1	0	0	0	0	0	0	0	0	0	0	0	1	2	0	0	0	0	0	0	1	0	0	0	0	19	0
73	1	0	0	0	0	0	0	0	0	0	NA	0	0	0	1	0	0	0	0	0	0	0	0	0	0	0	0	0	0	0	0	0	0	0	1	1	0	0	0	0	0	0	1	0	0	0	0	22	0
81	0	0	0	0	0	0	0	0	0	0	NA	1	0	NA	NA	0	0	0	0	0	2	0	0	0	0	0	0	0	0	0	0	0	0	0	1	NA	0	0	0	0	0	NA	0	NA	0	0	0	NA	NA
82	1	0	0	0	0	0	0	0	0	0	5	0	0	2	1	0	0	0	0	0	0	0	0	0	0	0	0	0	1	0	0	0	0	0	1	1	0	0	1	1	1	2	0	1	1	0	0	24	1
84	0	0	0	0	0	0	0	0	0	0	NA	NA	NA	NA	NA	0	0	1	0	0	0	0	0	0	0	0	0	0	0	0	0	0	0	0	2	2	0	NA	0	1	0	0	0	0	0	0	0	20.5	0
87	1	0	1	0	0	0	0	0	0	0	6	0	0	0	0	0	1	0	0	0	0	0	1	0	0	0	0	0	0	0	0	0	1	0	1	2	0	0	0	0	0	0	1	0	0	0	0	26	0
74	0	0	0	1	0	0	0	0	0	1	NA	NA	NA	NA	NA	0	0	0	0	0	0	0	0	0	0	0	1	0	0	0	0	0	0	0	1	2	0	0	0	0	0	0	0	0	0	0	0	NA	0
78	1	1	0	0	0	0	0	1	0	0	8	0	0	0	1	0	0	0	1	0	1	0	0	0	0	0	0	1	1	0	1	1	0	0	1	0	0	0	0	0	0	0	0	0	0	0	0	21	0
84	0	1	0	0	0	1	0	0	0	1	NA	0	1	0	0	0	0	1	0	0	0	0	0	0	0	0	1	1	0	0	0	0	0	0	3	2	2	0	1	0	1	0	0	0	0	0	0	1.25	1
80	1	0	0	0	0	0	0	0	0	0	NA	0	1	0	NA	0	0	0	0	0	0	0	0	0	0	0	1	0	1	0	0	0	0	0	1	1	0	2	1	0	0	1	0	0	0	0	0	22.3	0
78	0	0	0	0	0	0	0	0	0	0	NA	0	1	0	NA	0	0	0	0	0	0	0	0	0	0	0	0	0	0	0	0	0	0	0	3	2	0	0	0	0	0	0	1	0	0	0	0	22.4	1
82	0	0	0	0	0	0	0	0	0	0	6	NA	NA	NA	NA	0	0	0	0	0	1	0	0	0	0	0	0	0	0	0	0	1	0	0	1	NA	NA	NA	NA	NA	NA	NA	NA	NA	0	0	0	NA	0
87	1	0	0	0	1	0	0	0	0	1	NA	0	1	1	0	1	0	0	1	0	1	0	1	0	0	0	0	1	1	1	0	0	0	0	0	0	0	0	0	0	0	1	1	0	0	0	0	28.4	0
85	0	1	0	0	0	1	0	0	0	0	NA	NA	NA	NA	1	0	0	0	0	0	1	0	1	0	0	0	1	0	0	0	2	0	1	0	1	2	0	2	0	0	0	0	0	NA	0	0	0	NA	2
76	0	0	0	0	0	0	0	0	0	0	5	NA	NA	NA	0	0	0	0	0	0	1	0	0	0	0	0	0	0	0	0	0	0	0	0	1	1	1	1	1	0	0	NA	0	NA	1	0	0	12.5	0
82	1	1	1	1	1	1	1	1	1	1	NA	NA	NA	NA	0	0	0	0	0	0	0	0	0	0	0	0	0	0	0	0	0	0	0	0	3	0	0	0	0	0	0	0	0	NA	0	0	0	24	0
78	1	0	0	0	0	0	0	0	0	1	NA	NA	NA	NA	0	0	0	0	0	0	1	0	0	0	0	0	1	0	0	0	0	1	0	0	1	0	0	0	1	0	1	0	1	0	0	0	0	26	1
83	0	0	1	0	0	1	0	0	0	0	NA	0	0	0	NA	0	0	NA	0	0	1	0	0	0	0	0	1	1	0	0	0	0	0	0	3	2	0	NA	0	0	0	1	1	NA	0	1	0	23	0
87	1	0	0	0	0	0	0	0	0	1	NA	0	0	NA	NA	0	0	0	0	0	0	0	0	0	0	0	0	0	0	0	0	0	1	0	1	0	0	0	0	0	0	0	1	0	0	0	0	23.1	0
82	1	0	0	0	0	0	0	1	0	0	NA	NA	NA	NA	NA	0	0	0	0	0	0	0	0	0	0	0	0	0	0	0	0	0	0	0	3	2	0	0	0	0	0	0	0	0	0	0	0	19.6	2
86	1	0	0	0	0	0	0	0	0	0	9	NA	NA	NA	NA	0	0	0	0	0	0	0	1	0	0	0	0	0	0	0	0	0	0	0	1	2	0	0	1	1	0	0	0	NA	0	0	0	NA	0
81	1	1	1	2	0	0	0	0	0	0	NA	0	1	NA	NA	0	0	1	0	0	1	0	1	0	0	0	1	0	0	0	1	1	0	0	1	2	0	0	0	1	1	0	0	NA	0	1	0	NA	0
78	0	0	0	0	0	0	0	0	0	0	NA	NA	NA	NA	NA	0	0	0	0	0	0	0	0	0	0	0	0	0	0	0	0	0	0	0	1	0	0	0	0	0	0	0	1	0	0	0	0	21.1	0
82	1	0	0	0	0	0	0	0	0	0	NA	0	0	0	0	0	0	0	0	0	0	0	2	0	0	1	0	0	0	0	0	1	0	0	2	2	0	0	0	0	0	0	1	0	0	0	0	22.2	0
84	1	0	0	0	0	0	0	0	0	0	10	0	0	0	NA	0	0	0	1	0	0	0	1	0	0	0	0	0	1	0	0	0	0	0	1	1	0	2	0	0	1	1	1	0	0	0	0	27.2	0
93	0	0	0	0	0	0	0	0	0	0	NA	NA	NA	NA	NA	0	0	1	0	0	0	0	1	0	0	0	0	1	0	0	0	0	0	0	1	0	0	0	NA	0	NA	0	0	NA	0	0	0	18.42	2
77	1	0	0	0	0	0	0	0	0	0	4	NA	NA	NA	0	0	0	0	0	0	0	0	1	0	0	0	0	0	0	0	0	0	0	0	1	2	0	0	1	1	0	1	1	0	0	0	0	NA	0
89	0	1	0	0	0	1	0	0	0	0	NA	0	1	0	0	0	0	1	0	0	0	0	0	0	0	1	0	0	1	0	0	1	0	0	1	1	0	1	0	1	0	1	0	0	0	0	0	22.2	0
82	0	0	0	0	0	0	0	0	0	0	NA	NA	NA	NA	0	1	0	0	0	0	0	0	0	0	0	0	0	1	0	0	0	0	0	0	1	NA	0	0	0	0	0	0	0	NA	0	0	0	NA	NA
88	1	0	0	0	0	0	0	0	0	1	NA	0	0	0	NA	0	0	0	0	0	0	0	1	0	0	0	0	0	0	0	0	2	0	0	1	2	0	0	0	0	0	0	0	NA	0	0	0	25	0
84	1	0	0	0	0	1	0	0	0	0	11	NA	NA	NA	NA	0	0	1	0	0	1	0	1	0	0	0	0	0	0	0	0	0	0	0	1	1	0	0	0	0	0	NA	0	NA	0	0	0	15.6	0
77	0	0	0	1	0	1	0	0	0	1	NA	0	1	1	0	0	0	0	0	0	0	0	0	0	0	0	1	1	0	0	0	1	0	0	1	1	0	0	0	0	0	0	0	0	0	0	0	26.4	0
84	1	0	0	0	0	0	0	0	0	1	10	0	0	0	0	0	0	0	0	0	1	1	2	0	1	0	0	0	0	0	0	0	0	0	3	0	0	0	1	1	0	0	1	NA	0	0	0	29	0
78	1	0	0	0	0	0	0	0	0	1	NA	0	0	0	0	0	0	0	0	0	1	1	0	0	0	1	0	1	1	0	0	2	1	0	1	0	0	0	0	0	0	0	0	0	0	0	0	30	0
87	0	0	0	0	0	0	0	1	0	0	NA	0	0	0	0	0	0	0	0	0	0	0	0	0	0	0	1	0	0	0	0	0	0	0	1	0	1	0	0	0	1	0	0	0	0	0	0	21	0
90	1	0	0	0	0	0	0	0	0	0	NA	0	0	0	NA	0	0	1	0	0	0	0	0	0	0	0	1	1	0	0	0	0	0	0	1	2	0	0	0	0	0	1	1	0	1	0	0	NA	2
79	1	0	0	0	0	0	0	0	0	0	NA	0	1	0	NA	0	0	0	0	0	0	0	0	0	0	0	0	0	1	0	0	0	0	0	1	0	0	0	0	0	0	0	0	0	0	0	0	27.1	0
88	0	0	1	0	0	1	1	0	0	0	2	0	1	0	0	1	0	0	1	0	0	0	0	0	0	0	1	1	0	0	0	0	0	0	3	NA	0	0	0	0	0	0	0	0	0	0	1	22	0
78	1	0	1	0	0	0	0	0	0	1	NA	NA	NA	NA	NA	0	0	0	0	0	0	0	0	0	0	0	0	1	0	0	0	1	0	0	3	1	0	0	0	0	0	1	1	NA	0	0	0	NA	0
90	1	0	0	0	0	0	0	0	0	0	NA	0	0	0	NA	0	0	0	0	0	0	0	0	0	0	3	0	0	0	0	0	1	0	0	3	NA	0	0	0	1	0	0	0	NA	0	0	0	22.7	0
87	1	0	0	0	0	0	0	0	0	0	NA	NA	NA	0	NA	0	0	0	0	0	0	0	0	0	0	1	0	0	0	0	0	0	0	0	1	2	0	0	0	0	0	0	1	0	0	0	0	16.6	0
76	0	0	0	0	0	0	0	0	0	1	NA	NA	NA	NA	1	0	0	0	0	1	0	0	0	0	0	1	0	0	0	0	0	0	0	0	1	2	0	0	1	0	0	0	1	0	0	0	0	28	0
86	0	0	1	0	0	0	0	0	0	0	NA	0	1	NA	NA	1	0	0	0	0	0	0	0	0	0	0	0	1	1	0	0	0	0	0	2	2	1	0	0	1	0	0	1	NA	0	0	0	26.2	0
89	0	0	1	0	0	0	0	0	0	0	9	0	1	0	NA	1	0	0	0	0	0	0	0	0	0	0	0	0	0	0	0	0	0	0	1	1	12	0	1	0	0	0	0	0	0	0	0	19	1
82	1	0	0	1	0	0	1	0	0	0	NA	0	0	2	0	0	0	0	0	0	0	0	0	0	0	0	0	0	0	1	0	1	0	0	3	0	NA	1	NA	0	1	2	0	NA	0	0	0	24	0
98	1	0	0	0	0	0	0	0	0	0	NA	0	1	NA	NA	0	0	0	0	0	0	0	1	0	0	1	1	0	0	0	0	1	0	0	3	2	0	0	0	1	1	0	0	NA	0	0	0	20	1
89	0	0	0	0	0	0	0	0	0	0	NA	0	1	0	0	0	0	0	0	0	0	0	1	0	0	0	0	0	0	0	0	0	1	0	1	2	1	1	0	1	1	1	0	0	0	0	0	22	0
78	1	0	0	0	0	0	1	0	0	0	NA	0	0	0	NA	0	0	1	0	0	0	0	1	0	0	0	1	0	0	0	0	0	0	0	1	1	0	0	0	0	0	0	0	0	0	0	0	28.1	0
82	0	0	0	0	0	0	1	0	0	0	NA	0	0	0	0	1	0	0	0	0	0	0	1	0	0	0	1	1	0	0	0	1	0	0	3	0	0	0	NA	1	0	0	1	NA	0	0	0	18.1	1
82	1	0	0	0	0	0	0	0	0	0	NA	0	1	0	NA	0	0	0	0	0	0	0	0	0	0	0	0	0	1	0	0	0	1	0	3	1	0	0	0	0	0	0	0	NA	0	0	0	26	0
78	1	0	0	0	0	0	0	0	0	0	NA	0	0	0	NA	0	0	0	0	0	0	0	1	0	0	0	1	0	0	0	0	1	0	0	1	2	0	0	0	0	0	1	0	NA	0	0	0	23.1	2
72	0	0	0	0	0	0	0	0	0	1	NA	0	0	0	1	0	0	0	0	1	0	0	0	0	0	1	0	0	0	0	0	0	0	0	1	2	0	0	1	0	0	0	0	0	0	0	0	28	0
84	1	0	1	0	0	1	2	0	0	0	NA	NA	NA	NA	1	0	0	0	0	0	0	0	0	0	0	1	1	1	0	0	0	1	0	0	3	NA	0	2	NA	0	0	1	0	NA	0	0	0	23	0
76	1	0	0	0	0	0	0	0	0	1	NA	0	0	NA	NA	0	0	0	0	0	0	0	0	0	0	0	0	0	0	0	0	0	0	0	3	2	0	0	1	1	NA	0	0	0	2	0	0	20.8	0
82	0	0	0	0	0	0	0	0	0	0	NA	0	0	0	NA	0	0	0	0	0	0	0	0	0	0	0	0	0	0	0	0	0	0	0	1	2	NA	1	0	0	0	1	0	NA	0	0	0	24.9	2
86	1	0	0	0	0	0	0	0	0	1	NA	0	1	0	NA	0	0	0	0	0	0	0	0	1	0	0	1	1	0	0	0	2	0	0	NA	NA	NA	0	NA	NA	1	NA	0	NA	0	0	0	24.5	0
71	1	0	0	NA	0	1	0	0	0	0	NA	0	0	0	0	0	0	0	0	0	0	0	0	0	0	0	1	1	0	0	0	1	0	0	3	2	NA	NA	NA	0	NA	NA	NA	NA	0	0	0	25	0
80	0	0	0	0	0	0	0	0	0	0	NA	0	0	2	NA	0	0	1	0	0	0	0	0	0	0	0	1	0	0	0	0	0	0	0	1	2	0	1	NA	0	0	0	0	0	0	0	0	23	1
84	0	0	1	0	0	0	0	0	0	0	NA	0	0	0	1	1	0	0	0	0	0	0	0	0	0	0	0	1	0	0	0	0	0	0	1	0	0	0	1	0	0	1	1	0	0	0	0	23.7	0
94	0	0	0	0	0	0	0	0	0	0	NA	0	0	0	1	0	0	0	0	0	0	0	0	0	0	0	0	0	0	0	0	1	0	0	3	1	0	0	NA	0	0	0	1	1	0	0	0	20.31	0
84	1	0	0	0	0	0	0	1	0	0	NA	0	1	0	NA	0	0	1	0	0	0	0	0	0	0	0	0	0	0	0	0	0	0	0	1	1	0	0	0	0	0	0	1	0	0	0	0	31	0
78	0	0	0	0	0	0	0	0	0	1	NA	1	0	0	NA	0	0	0	0	0	0	0	0	0	0	0	0	0	0	0	0	0	2	0	3	0	0	0	0	0	0	0	0	NA	0	0	0	29	0
98	1	1	0	0	0	0	0	0	0	0	NA	NA	NA	NA	NA	NA	NA	NA	NA	NA	NA	NA	NA	NA	NA	NA	NA	NA	NA	NA	NA	NA	NA	NA	NA	NA	NA	NA	NA	NA	NA	NA	NA	NA	0	0	0	NA	2
74	1	0	0	0	0	0	0	0	0	0	3	0	0	0	0	0	0	0	0	0	0	0	0	0	0	0	1	0	0	0	0	0	0	0	1	0	0	0	0	0	0	0	1	0	0	0	0	21	0
79	1	0	0	0	0	0	0	0	0	0	NA	NA	NA	0	NA	0	0	0	0	0	0	0	1	0	0	0	0	0	0	0	0	0	0	0	1	NA	NA	0	NA	0	NA	NA	0	NA	0	0	0	28.5	0
84	0	0	0	0	0	0	0	0	0	0	4	NA	NA	NA	0	NA	NA	NA	NA	NA	NA	NA	NA	NA	NA	NA	NA	NA	NA	NA	NA	NA	NA	NA	1	2	NA	NA	NA	NA	NA	NA	NA	NA	0	0	0	22.8	0
92	1	0	0	0	0	1	0	0	0	1	NA	0	0	0	0	0	0	1	0	0	0	0	1	0	0	0	1	0	1	0	0	1	0	0	1	1	0	1	1	1	1	1	1	0	0	0	0	19.5	0
80	1	0	0	0	0	0	0	1	0	0	7	0	0	0	0	0	0	1	0	0	1	0	0	0	0	0	1	0	1	0	0	0	0	0	3	2	0	0	0	1	0	1	0	0	0	1	0	NA	0
88	1	0	0	2	0	0	0	0	0	1	13	0	0	0	0	0	0	0	1	0	1	0	0	0	0	0	0	1	1	0	0	0	0	0	3	2	0	1	0	0	1	1	1	0	0	0	0	26	1
81	0	0	0	0	0	0	0	0	0	0	NA	0	1	2	1	0	0	0	0	0	1	0	0	0	0	0	0	0	0	0	0	0	0	0	1	1	0	0	1	0	0	0	1	0	0	0	0	NA	0
92	0	0	0	0	0	0	0	0	0	0	NA	0	0	0	NA	0	0	0	0	0	0	0	0	0	0	0	0	0	0	0	0	1	0	0	3	2	0	NA	1	1	1	NA	0	NA	0	0	1	19.5	0
92	0	0	0	0	0	0	0	0	0	0	NA	0	1	0	NA	0	0	0	0	1	0	0	0	0	0	0	0	0	0	0	0	0	0	0	3	2	0	0	0	1	0	0	0	0	2	0	0	23.7	0
95	0	0	0	0	0	0	0	0	0	0	3	0	0	0	NA	0	0	1	0	0	0	0	0	0	0	1	0	0	0	0	0	0	0	0	1	2	1	1	1	1	1	1	1	0	0	0	0	18.6	0
91	0	0	0	0	0	0	0	0	0	1	NA	0	1	0	0	0	0	0	0	0	1	0	0	0	0	0	1	0	0	0	0	0	0	0	1	1	0	0	0	0	0	1	1	0	1	0	0	25	0
83	0	0	1	0	0	0	0	0	0	1	NA	0	0	0	NA	1	0	0	0	0	2	NA	1	0	0	1	0	0	0	0	0	1	0	0	3	0	0	0	1	1	0	0	1	0	0	0	0	19	0
88	1	1	0	0	0	0	0	0	0	0	NA	0	0	0	NA	0	0	0	0	0	0	0	1	0	0	0	1	1	0	0	0	1	0	0	3	0	2	0	0	1	0	0	0	NA	0	0	0	26.9	1
81	0	0	0	0	0	0	0	0	0	0	NA	1	0	0	NA	0	0	0	0	0	0	0	0	0	0	0	0	0	0	0	0	0	0	0	2	NA	0	0	0	0	0	0	0	0	0	0	0	18.7	0
80	0	0	0	0	0	0	0	0	0	0	6	0	1	0	NA	0	0	0	0	0	0	0	0	0	0	0	0	0	0	0	0	0	0	0	3	2	0	0	0	0	0	NA	1	NA	0	0	0	NA	0
79	0	0	0	0	0	0	0	0	0	1	NA	0	1	0	NA	0	0	0	0	0	1	0	0	0	0	0	1	1	0	0	0	0	0	0	3	2	0	0	0	0	0	0	1	0	0	0	0	23	0
85	1	0	0	0	0	0	0	0	0	0	NA	0	0	2	NA	0	0	0	0	0	0	0	0	0	0	0	0	1	0	0	0	1	0	0	1	0	0	0	0	0	0	0	0	NA	0	0	0	19.5	0
87	1	0	1	0	0	0	0	1	0	0	10	0	1	0	NA	1	0	0	0	0	0	0	0	0	0	0	0	1	0	0	0	1	0	0	3	1	0	2	1	0	0	NA	1	NA	0	0	0	22	0
85	0	0	0	0	0	0	0	0	0	0	NA	0	0	0	NA	0	0	0	0	0	0	0	0	0	0	0	0	0	0	0	0	0	1	0	1	1	0	0	0	0	0	0	0	0	0	0	0	23.7	2
87	1	0	0	0	0	0	0	0	0	1	8	0	0	0	NA	0	0	0	0	0	0	0	1	0	0	0	0	1	0	0	0	1	0	0	1	2	0	NA	0	0	0	0	0	NA	0	0	0	18.2	0
79	0	0	0	0	0	0	0	0	0	0	NA	0	1	NA	0	0	0	0	0	0	1	0	1	0	0	0	1	0	0	0	0	0	0	0	1	2	0	0	0	1	0	0	0	NA	0	0	0	NA	1
75	0	0	0	0	0	0	0	0	0	0	0	0	1	0	NA	0	0	0	0	0	0	0	0	0	0	0	1	0	0	0	0	0	0	0	1	2	0	0	1	0	0	0	1	NA	0	0	0	25.1	0
75	0	0	0	0	0	0	0	0	0	1	NA	0	0	2	1	0	0	0	0	0	0	0	0	0	0	0	0	0	0	0	0	0	0	0	1	0	2	1	0	0	0	0	1	0	0	0	0	20	0
78	0	0	0	0	0	0	0	0	0	1	NA	NA	NA	NA	1	0	0	0	0	0	1	0	2	0	0	0	0	0	0	0	0	0	0	0	1	NA	0	0	0	0	0	0	1	NA	0	0	0	20.31	0
87	0	0	0	0	0	0	0	1	1	0	NA	1	0	0	NA	0	0	1	0	0	0	0	0	0	0	0	1	0	0	0	0	0	0	0	1	0	0	0	NA	0	1	0	0	0	2	0	0	26	0
83	1	0	0	0	1	0	0	0	0	0	NA	NA	NA	NA	0	0	0	0	0	0	0	0	1	0	0	0	0	0	0	1	0	0	0	0	1	2	0	0	0	0	0	0	0	NA	0	0	0	25.2	0
73	1	0	0	1	0	0	0	0	0	0	NA	NA	NA	0	1	0	0	0	0	0	0	0	0	0	0	0	0	0	0	0	0	1	0	0	NA	NA	NA	NA	NA	NA	NA	NA	NA	NA	NA	NA	0	NA	0
86	1	0	0	0	0	0	0	0	0	0	9	0	0	NA	NA	0	0	1	0	0	0	0	0	0	0	0	1	1	0	0	0	0	0	0	1	0	0	0	0	1	0	0	1	0	0	0	0	NA	2
81	1	0	0	0	0	0	0	0	0	0	8	0	0	0	NA	0	0	0	0	0	0	0	0	0	0	0	0	0	0	0	0	0	0	0	1	2	0	0	0	0	1	0	0	NA	0	0	0	25.2	1
89	1	0	0	0	0	0	0	0	0	0	NA	NA	NA	NA	NA	0	0	0	0	1	0	0	0	0	0	0	1	0	0	0	0	1	0	0	1	2	NA	NA	NA	NA	NA	NA	NA	NA	0	0	0	21	0
78	0	0	0	0	0	0	0	0	0	0	NA	NA	NA	NA	0	0	0	0	0	0	0	0	0	0	0	1	0	0	0	4	0	0	1	0	NA	NA	NA	NA	NA	NA	NA	NA	NA	NA	NA	NA	1	NA	0
85	1	0	0	0	0	0	0	0	0	0	NA	0	1	1	0	0	0	0	0	0	0	0	0	0	0	0	0	1	0	0	0	1	0	0	3	2	0	0	0	0	0	1	0	0	0	0	0	23.9	0
84	1	0	0	0	0	0	0	0	0	1	NA	NA	NA	NA	NA	0	0	0	0	0	0	1	0	0	0	0	0	1	0	0	0	0	0	0	NA	NA	NA	NA	NA	NA	NA	0	NA	NA	0	0	0	NA	0
76	0	0	0	0	0	0	0	0	0	0	NA	0	0	0	NA	0	0	0	0	0	0	0	0	0	0	4	0	0	0	0	0	1	0	0	1	2	0	0	0	0	0	0	0	0	0	0	0	23	0
93	1	1	0	0	0	0	0	0	0	0	4	0	0	0	0	0	0	1	0	0	0	0	0	0	0	0	0	1	0	0	0	0	0	0	1	0	0	1	0	0	0	0	0	0	0	0	1	25.2	1
86	0	1	0	0	0	1	0	1	0	1	11	0	1	1	NA	0	0	1	0	0	0	0	0	0	0	0	1	0	0	0	0	0	0	0	1	2	0	0	1	0	0	1	0	NA	0	0	0	25.4	1
74	1	0	0	1	1	0	0	0	0	1	13	0	1	2	0	0	0	0	0	0	1	0	0	0	0	0	1	0	0	0	0	2	0	0	1	2	0	0	1	1	0	0	1	0	0	0	0	22	0
75	0	0	0	0	0	0	0	0	0	1	6	NA	NA	NA	0	0	0	0	0	0	0	0	0	0	0	0	0	0	0	0	0	0	0	0	3	NA	0	NA	0	0	NA	NA	1	NA	0	0	0	27.4	0
79	0	0	0	0	0	0	0	0	0	1	9	0	0	NA	NA	0	0	0	0	1	1	0	1	0	0	0	1	0	0	0	0	1	0	0	1	NA	12	0	1	0	1	0	NA	0	0	0	0	19.3	0
87	1	0	0	0	0	0	0	0	0	0	7	NA	NA	NA	NA	0	0	0	0	0	1	0	0	0	0	0	0	0	0	0	0	1	0	0	1	NA	0	0	0	0	0	NA	0	NA	NA	0	0	NA	NA
76	0	0	0	2	0	1	0	0	0	1	NA	0	0	0	0	0	0	1	0	0	0	0	1	1	0	0	1	1	1	0	0	1	1	0	3	0	0	0	0	0	0	0	0	NA	0	0	0	25.5	0
78	1	0	0	0	0	0	0	0	0	0	6	0	0	0	NA	0	0	0	0	0	0	1	0	0	0	0	0	0	0	0	0	0	0	0	1	2	0	0	0	1	0	0	0	0	1	0	0	26.4	0
89	0	0	0	0	0	0	0	0	0	0	9	0	0	0	1	0	0	0	1	0	0	0	0	0	0	0	0	0	0	0	0	1	0	0	1	2	0	0	1	0	0	0	0	NA	1	0	0	NA	0
72	0	0	0	2	0	0	0	0	0	0	NA	0	0	2	NA	0	0	0	0	0	0	0	0	0	0	0	0	0	0	0	0	0	0	0	1	NA	0	NA	NA	NA	NA	1	1	0	0	0	0	28.6	0
88	0	0	0	0	0	0	0	0	0	0	5	0	1	0	NA	0	0	0	1	0	0	0	0	0	0	0	0	2	0	0	0	0	0	0	3	0	0	0	0	0	0	0	0	NA	0	0	0	24	0
80	1	0	0	0	0	0	0	0	0	1	NA	NA	NA	NA	NA	0	0	0	0	NA	1	0	0	0	0	0	0	0	0	0	0	1	0	0	1	2	0	0	NA	0	1	NA	1	NA	0	0	0	16.65	0
86	1	0	0	2	0	0	0	0	0	1	NA	0	0	0	0	0	0	0	0	0	1	0	0	0	0	0	0	0	0	0	0	1	0	0	1	1	1	0	1	0	1	NA	1	NA	0	0	0	34	0
82	0	0	0	0	0	0	0	0	0	0	4	NA	NA	NA	0	0	0	0	0	0	0	0	0	0	0	1	0	0	0	0	0	1	0	0	NA	NA	NA	1	NA	NA	NA	1	NA	NA	NA	NA	0	NA	NA
74	0	0	0	0	0	0	0	0	0	0	NA	1	0	NA	1	0	0	0	0	0	1	0	0	0	0	0	0	0	0	0	0	0	1	0	1	1	0	0	0	0	0	0	0	NA	0	0	0	22.3	0
70	1	0	1	0	0	0	0	0	0	0	NA	0	0	0	NA	0	1	0	0	0	0	0	0	0	0	0	0	1	0	0	0	0	0	0	1	0	0	0	0	0	0	0	0	0	0	0	0	22.8	0
82	0	0	0	0	0	0	0	0	0	0	NA	0	0	0	NA	0	0	0	0	0	0	0	0	0	0	0	0	0	0	0	0	0	0	0	1	1	0	0	0	0	0	1	1	NA	0	0	0	18	1
87	1	0	0	0	0	0	0	0	0	0	NA	0	1	NA	NA	0	0	0	0	0	1	0	0	0	0	0	1	0	0	0	0	1	0	0	3	0	0	NA	0	1	0	0	0	0	0	0	0	22	0
84	0	0	0	0	0	0	0	0	0	0	4	NA	NA	NA	1	0	0	0	0	0	0	0	0	0	0	0	0	0	0	0	0	0	0	0	1	1	0	0	0	0	0	0	0	0	0	0	0	31.84	1
90	1	1	0	0	0	0	0	0	0	1	NA	0	0	0	0	0	0	1	0	0	1	1	1	0	0	0	1	0	0	0	1	1	0	0	3	2	0	1	0	0	0	1	1	0	0	0	0	21.7	0
79	1	1	0	0	0	1	0	0	0	0	NA	NA	NA	NA	NA	0	0	0	1	0	0	0	0	0	0	0	1	1	0	0	0	1	0	0	3	2	0	0	1	0	0	0	0	0	2	0	0	28.1	0
81	0	0	0	0	0	0	0	0	0	0	8	0	1	NA	NA	0	0	0	0	0	0	0	0	0	0	0	1	0	0	0	0	0	0	0	1	2	0	0	0	0	0	0	0	0	0	0	0	24	0
76	0	0	0	0	0	0	0	1	0	0	NA	NA	NA	NA	NA	0	0	0	0	0	0	0	0	0	0	0	0	0	0	0	0	0	0	0	1	1	0	NA	0	0	0	0	1	NA	0	0	0	27.3	2
84	0	1	0	0	1	1	0	0	0	1	10	0	0	0	1	0	0	1	0	0	0	0	0	0	0	0	1	0	0	0	1	1	0	0	1	2	0	0	0	0	0	NA	1	NA	NA	0	0	NA	0
75	0	0	0	0	0	0	0	0	0	0	6	0	1	0	1	0	0	0	0	0	0	0	1	0	0	0	1	0	0	0	0	0	0	0	1	0	1	1	1	1	1	0	1	0	0	0	0	20	0
77	0	0	0	0	0	0	0	0	0	1	9	0	0	0	1	0	0	0	0	0	0	0	0	0	0	0	0	0	0	0	0	1	0	0	1	2	0	0	1	0	0	NA	1	NA	0	0	0	17	0
89	0	0	0	0	0	1	0	0	0	1	13	0	0	0	0	0	0	0	0	0	1	0	0	0	0	1	0	0	0	0	0	2	0	0	1	1	0	0	1	1	0	0	1	NA	2	0	0	28	1
69	1	1	0	0	0	0	0	0	0	1	21	0	0	0	0	1	0	0	0	0	1	0	0	0	0	0	0	0	1	2	0	1	0	0	1	0	2	NA	0	1	0	1	0	NA	0	0	0	21	0
74	0	0	0	0	0	0	0	0	0	1	4	0	0	NA	0	0	0	0	0	0	0	0	0	0	0	0	0	0	0	0	0	0	0	0	1	2	0	0	0	0	0	0	1	0	0	0	0	20	0
83	1	0	0	0	0	0	0	0	0	0	NA	0	0	0	NA	0	0	0	0	0	0	0	0	1	0	0	1	1	0	0	0	0	0	0	1	1	0	1	1	0	0	1	0	NA	0	0	0	25	0
87	1	0	1	0	1	0	1	0	0	0	NA	0	1	0	NA	1	0	0	0	0	0	0	0	0	0	0	0	1	0	1	0	0	0	0	3	0	0	0	0	0	0	0	1	0	0	0	0	23.4	0
87	1	0	0	0	0	1	1	0	0	0	12	0	1	NA	NA	0	0	0	0	0	0	0	0	0	0	0	0	0	0	3	0	0	2	0	1	2	0	1	1	1	NA	0	0	0	0	0	0	21	2
83	1	1	0	0	0	1	0	0	0	0	NA	0	0	0	0	0	0	0	0	0	0	0	0	0	0	0	1	1	0	0	1	1	0	0	1	0	0	0	0	1	0	0	0	0	0	0	0	23.6	0
75	1	1	1	0	0	0	0	0	1	1	9	0	1	0	1	1	0	0	0	0	1	0	1	0	0	0	1	0	0	0	1	0	0	0	0	2	0	0	1	1	0	0	1	NA	1	0	0	24	1
83	0	0	0	0	0	1	1	0	0	0	14	0	1	0	0	0	0	0	0	0	0	0	0	0	0	2	0	0	0	0	0	1	0	0	1	2	0	1	1	0	0	1	0	NA	0	0	0	22	0
85	1	0	0	0	0	1	0	0	0	0	NA	0	0	0	0	0	0	0	0	0	1	0	1	0	0	0	1	0	0	0	0	1	0	0	1	0	0	0	NA	0	0	0	1	NA	0	0	0	18.65	0
74	1	1	0	0	0	0	0	0	0	0	4	0	0	0	0	0	0	1	0	0	0	0	0	0	0	0	1	0	1	0	1	1	0	0	1	2	0	0	0	0	0	0	0	0	1	0	0	26.7	0
71	1	1	0	0	0	1	0	0	0	1	NA	0	1	1	NA	0	0	1	0	0	1	0	1	0	0	0	1	0	0	0	1	0	0	0	1	1	12	1	1	0	1	2	0	0	0	0	0	22	0
87	1	0	1	0	0	0	0	0	0	0	12	0	0	0	0	1	0	0	0	0	0	0	0	0	0	1	0	1	0	0	0	0	0	0	1	0	0	0	0	1	1	0	0	NA	1	0	0	16.9	0
79	1	0	0	0	0	0	0	0	0	0	17	0	0	0	0	0	0	1	0	0	1	0	0	1	0	1	1	0	0	0	0	1	0	0	1	1	0	0	0	1	1	0	1	0	0	0	0	26.6	0
83	0	0	0	0	0	0	0	0	0	1	6	0	0	NA	0	0	0	0	0	0	0	0	0	0	0	0	0	0	0	0	0	0	0	0	1	1	2	0	1	1	1	1	1	NA	1	0	0	24	1
77	0	0	0	0	0	0	0	0	0	1	6	0	0	NA	0	0	0	0	0	0	0	0	2	0	0	0	0	0	0	0	0	0	0	0	1	0	0	1	0	0	0	1	1	0	0	0	0	NA	0
90	0	0	0	0	0	1	0	0	0	1	NA	0	1	0	NA	0	0	1	0	0	0	0	0	0	0	0	1	1	0	0	0	1	1	0	1	1	12	NA	1	1	0	0	1	NA	0	0	0	28.2	0
86	1	0	0	0	0	0	0	0	0	1	NA	NA	NA	NA	NA	0	0	0	0	0	0	0	0	0	0	2	1	0	1	0	1	0	1	0	3	1	0	0	0	0	0	0	1	0	1	0	0	25.7	0
70	1	0	0	0	0	0	0	0	0	1	7	0	0	0	0	0	0	0	0	0	0	0	0	0	0	0	0	0	0	0	0	0	0	0	1	2	0	1	0	1	0	1	1	NA	0	0	0	28.75	0
86	1	0	1	2	2	1	1	0	0	1	28	0	1	2	0	0	0	1	1	0	1	0	1	1	0	0	1	1	0	0	0	1	1	0	1	0	0	0	0	0	0	0	0	0	0	0	0	29	1
75	1	0	0	0	0	0	0	0	0	1	10	0	1	0	0	0	0	0	0	0	1	0	0	0	0	0	1	0	0	0	0	0	0	0	1	1	0	1	0	0	1	0	1	NA	0	0	0	NA	0
81	1	0	0	1	1	1	1	0	1	0	16	0	1	0	0	0	0	1	1	0	0	0	0	0	0	0	1	0	0	0	0	1	0	0	1	1	0	1	0	1	0	NA	0	NA	1	0	0	NA	1
88	0	0	0	0	0	0	0	0	0	0	9	0	0	0	0	0	0	0	0	0	0	0	0	0	0	1	1	0	0	0	0	1	0	0	1	2	0	0	0	1	0	0	1	0	0	0	0	122	0
84	1	1	0	0	0	0	0	0	0	0	NA	0	0	0	NA	0	0	1	0	0	0	0	0	0	0	0	1	1	1	0	2	0	0	0	3	1	0	1	0	0	1	0	0	0	0	0	0	35.3	0
88	1	0	0	0	0	0	0	0	0	1	8	0	0	0	0	0	0	0	0	0	0	0	0	0	0	1	0	0	0	0	0	0	0	0	1	2	12	0	1	1	1	NA	1	NA	1	0	0	19.1	0
79	0	0	0	0	0	1	0	0	0	0	NA	0	1	0	1	0	0	1	0	0	0	0	1	0	0	0	1	1	1	0	0	0	0	0	NA	2	0	0	0	0	0	0	1	0	0	0	0	33	1
86	1	1	0	0	1	0	0	0	0	0	4	0	1	1	0	0	0	0	0	0	0	0	1	0	0	1	0	0	0	1	1	0	0	0	0	0	0	2	0	1	0	0	0	0	0	0	1	14.5	2
84	1	0	0	0	0	0	0	0	0	1	7	0	1	0	0	0	0	0	0	0	1	0	1	1	0	0	1	0	0	0	0	0	0	0	1	2	0	0	0	1	0	0	1	NA	0	0	0	23.4	0
93	1	0	0	0	0	0	0	0	0	1	NA	NA	NA	NA	NA	0	0	0	1	0	2	0	0	0	0	0	0	0	1	0	0	0	0	0	1	1	0	1	0	0	1	2	0	1	0	0	0	23	0
83	1	0	0	0	0	0	0	1	0	0	9	0	0	0	0	0	0	0	1	0	0	0	0	0	0	0	1	1	0	0	0	1	0	0	1	0	0	0	0	0	0	0	0	NA	0	0	0	23.6	0
83	1	0	0	0	0	0	0	0	1	0	NA	0	0	0	NA	0	0	0	0	0	0	0	0	0	0	1	0	0	0	0	0	1	0	0	3	2	0	0	0	0	0	0	0	0	2	0	0	21.3	1
91	1	0	1	0	0	0	0	0	0	0	NA	0	1	0	0	0	0	1	0	0	0	0	0	0	0	0	0	0	0	0	0	0	1	0	0	0	0	1	0	0	1	0	1	NA	0	0	0	176	0
69	0	1	0	0	0	0	0	0	0	1	7	0	0	0	0	0	0	0	0	0	0	0	1	0	0	0	0	0	0	0	1	0	0	0	1	1	0	0	0	0	0	0	1	NA	0	0	0	22.8	0
89	1	0	1	0	0	0	0	0	0	0	NA	NA	NA	NA	NA	0	0	1	0	0	0	0	0	0	0	2	0	0	0	0	0	0	0	0	0	0	0	1	0	0	0	0	0	0	0	0	0	15	0
85	1	0	0	0	0	0	1	0	0	1	12	0	0	0	1	1	0	0	0	0	0	0	1	0	0	0	0	1	0	0	0	0	0	0	1	2	1	0	1	1	1	0	1	NA	0	0	0	23	0
81	0	0	0	0	0	0	0	0	0	0	2	0	0	0	0	0	0	0	0	0	0	0	0	0	0	0	0	0	0	0	0	0	0	0	1	2	0	0	0	0	0	0	0	0	0	0	0	27	1
82	1	1	1	0	0	1	0	0	0	0	NA	0	1	0	NA	0	0	1	0	0	0	0	1	0	0	0	1	1	1	0	2	0	0	0	3	0	0	0	0	1	0	0	0	0	0	0	0	21.29	0
80	1	1	0	0	0	0	0	0	0	0	4	NA	NA	NA	0	1	0	0	1	0	1	0	0	0	0	0	1	1	0	0	2	0	0	0	3	1	0	0	0	0	0	0	0	NA	0	0	0	22.3	2
83	1	0	1	0	0	0	0	0	0	1	9	0	0	0	0	0	0	0	0	0	1	0	1	0	0	1	0	0	0	0	0	1	0	0	1	1	0	0	0	1	0	0	1	0	0	0	0	NA	NA
88	1	0	1	0	0	0	0	0	0	0	11	0	1	0	0	0	0	0	0	0	1	0	0	0	0	2	0	0	0	0	0	1	0	0	1	2	0	0	0	1	0	0	0	NA	0	0	0	NA	0
79	1	0	0	0	0	0	0	0	0	1	6	NA	NA	NA	NA	0	0	0	0	0	1	0	1	0	0	0	0	0	0	0	0	1	0	0	NA	NA	NA	NA	1	NA	NA	0	1	NA	0	0	0	NA	2
73	0	0	0	0	0	0	0	0	1	0	5	0	0	0	1	0	0	0	0	0	0	0	1	0	0	0	0	0	0	0	0	0	0	0	1	2	1	0	0	0	0	0	0	0	1	0	0	27.5	0
85	1	0	0	0	0	0	0	0	1	1	8	0	0	0	0	0	0	0	0	0	0	0	0	0	0	0	1	0	0	0	0	0	0	0	1	1	0	0	0	1	0	0	1	NA	1	0	0	NA	1
97	1	0	0	0	0	0	1	0	0	0	6	0	0	0	0	0	0	0	0	0	0	0	1	0	0	0	0	0	0	0	0	0	0	0	1	2	0	0	0	1	1	0	0	NA	0	0	0	NA	1
82	1	0	0	0	0	1	0	0	0	0	12	0	0	2	0	0	0	0	0	0	1	0	0	0	0	0	0	1	0	0	0	1	0	0	3	2	0	0	0	0	0	0	1	NA	0	0	0	19	0
80	0	0	0	0	1	0	0	0	0	1	12	0	1	0	0	0	0	0	0	1	1	0	1	1	0	0	0	0	0	2	0	0	0	0	1	1	0	1	1	1	1	0	1	0	0	0	0	23	1
86	0	0	0	0	0	0	0	0	0	0	NA	NA	NA	NA	NA	0	0	0	0	0	1	0	0	0	0	0	0	0	0	0	0	0	1	0	1	0	1	NA	0	0	0	0	1	0	0	0	0	18	0
86	0	0	0	0	0	0	0	0	0	1	4	0	0	0	0	0	0	0	0	0	1	0	1	0	0	0	0	0	0	0	0	0	0	0	3	2	0	0	0	0	0	0	1	NA	0	0	0	20.4	0
87	0	0	0	0	0	0	0	0	0	0	NA	0	0	0	NA	0	0	0	0	0	0	0	0	0	0	0	0	0	0	0	0	0	0	0	1	0	0	1	NA	0	1	NA	0	NA	0	0	0	19	0
88	0	0	0	0	0	0	0	0	1	1	NA	0	0	0	0	0	0	0	0	0	1	0	1	0	0	1	0	0	0	0	0	1	0	0	1	2	0	0	NA	1	1	0	1	NA	2	0	0	24	0
86	1	1	1	0	0	1	1	0	0	1	20	0	1	0	0	0	0	0	1	0	0	0	0	0	0	0	1	1	0	0	0	0	0	0	1	1	1	0	1	1	1	0	0	NA	1	0	0	25	1
76	0	1	0	0	0	0	0	0	0	0	NA	0	1	0	NA	0	0	0	0	0	0	0	0	0	0	0	0	0	0	2	0	0	0	0	3	2	0	1	0	0	0	0	0	0	0	0	0	27	1
87	1	0	0	0	0	0	0	0	0	1	NA	1	0	1	1	0	0	0	0	0	1	0	0	0	0	0	0	0	1	0	0	0	0	0	1	2	1	1	1	1	1	1	1	0	0	0	0	28	1
83	1	0	0	0	0	0	0	0	0	1	8	0	0	0	0	0	0	0	1	0	1	0	0	0	0	0	0	1	0	0	0	0	0	0	1	1	0	1	0	1	1	0	1	0	0	0	0	NA	0
90	0	0	0	0	0	0	0	0	0	0	6	0	0	0	0	0	0	0	0	0	1	0	0	0	0	1	0	0	0	0	0	1	0	0	1	0	1	0	0	1	1	1	1	0	0	0	0	21	1
77	0	0	1	0	0	0	0	0	0	1	6	0	0	0	1	1	0	0	0	0	0	0	0	0	0	1	0	0	0	0	0	1	0	0	0	1	0	0	0	1	0	0	1	NA	0	0	1	23	0
80	1	0	1	0	0	1	0	0	0	1	NA	0	1	0	0	0	0	1	0	0	1	0	0	0	0	1	0	0	0	0	0	0	0	0	0	1	0	0	0	0	1	0	1	0	0	0	0	27.2	0
75	0	1	0	0	0	0	0	0	0	1	NA	0	0	0	0	0	0	0	0	0	1	0	1	0	0	0	0	0	0	0	0	1	0	0	1	2	0	0	0	0	0	0	0	0	0	0	0	23	0
81	1	0	0	0	0	0	0	0	0	1	6	0	0	0	0	0	0	0	0	0	0	0	0	0	0	0	1	0	0	0	0	0	0	0	1	2	0	0	0	1	1	0	1	0	0	0	0	21	1
88	1	0	0	0	0	0	0	1	0	0	10	0	1	0	0	0	0	0	0	1	1	0	0	0	0	1	0	0	0	0	0	1	0	0	1	2	0	0	0	0	1	1	0	NA	0	0	0	15	1
79	0	0	1	0	0	1	1	0	0	0	NA	0	0	2	0	1	0	0	0	0	0	0	0	0	0	0	1	1	1	0	0	0	0	0	1	1	0	0	0	0	0	0	1	0	0	0	0	34.7	0
77	0	0	1	0	0	0	0	1	0	0	NA	NA	NA	NA	NA	0	0	0	0	0	1	0	1	1	1	0	1	1	1	0	0	0	1	0	1	2	0	0	1	1	1	0	0	0	0	1	0	NA	0
74	0	0	0	0	0	0	0	0	0	1	8	0	1	0	0	0	0	0	0	0	1	0	1	0	0	0	1	0	0	0	0	0	0	1	1	1	0	0	0	1	0	0	1	0	0	0	0	28.6	0
81	0	0	0	0	0	0	0	0	0	0	NA	0	0	0	0	0	0	0	0	0	0	0	0	0	0	0	0	0	0	0	0	0	0	0	1	NA	0	0	0	0	0	0	0	0	0	0	0	27	1
82	0	0	1	0	0	1	1	0	0	1	13	0	0	0	0	0	0	0	0	0	1	0	0	0	0	0	0	0	0	0	0	1	0	0	1	2	0	0	0	1	0	0	1	NA	0	0	0	23.7	0
88	1	0	1	0	0	0	1	0	0	0	9	0	0	NA	0	1	0	0	0	0	1	0	0	0	0	1	0	0	0	0	0	1	0	0	1	1	0	0	1	0	0	0	0	NA	0	0	0	30.5	0
74	1	0	0	0	0	1	0	1	0	1	12	0	1	0	1	0	0	0	0	0	0	0	0	0	0	2	0	0	0	0	0	1	0	3	1	2	0	0	0	0	0	0	1	NA	0	0	0	34.2	0
74	1	0	0	0	0	0	0	0	0	1	7	0	1	NA	0	0	0	0	0	0	1	0	0	0	0	0	1	1	0	0	0	1	0	0	1	0	0	0	0	1	0	0	1	NA	1	0	0	23.8	0
83	1	0	1	0	0	1	1	0	0	0	11	0	0	NA	0	0	0	0	0	0	0	0	0	0	0	0	1	0	0	0	0	1	0	0	1	2	0	1	0	1	1	0	0	NA	0	0	0	29	0
91	1	0	0	0	0	0	0	0	0	0	8	0	0	0	1	0	0	0	0	1	0	0	1	0	0	0	0	0	0	0	0	1	0	0	1	2	0	0	0	0	0	0	0	0	0	0	0	NA	1
81	0	0	0	0	0	0	0	0	0	1	NA	0	0	1	0	0	0	0	0	0	0	0	0	0	0	0	0	0	0	0	0	0	0	0	1	2	0	2	0	0	0	0	0	NA	0	0	0	18.9	0
86	1	0	0	2	0	0	0	0	0	0	NA	NA	NA	NA	NA	0	0	0	0	0	0	0	0	0	0	0	0	1	0	0	0	1	0	0	3	0	NA	NA	NA	1	NA	NA	NA	NA	0	0	0	23	0
85	0	0	0	0	0	0	0	0	0	1	6	0	0	2	0	0	0	0	0	0	0	0	1	0	0	0	1	0	0	0	0	1	0	0	1	1	0	0	1	1	0	0	1	NA	0	0	0	22	0
83	0	0	0	0	0	0	0	0	0	1	NA	0	0	0	1	0	0	0	0	0	1	1	1	0	1	0	0	0	0	0	0	1	0	0	1	0	0	0	0	1	0	0	1	0	0	0	0	17.5	0
92	1	0	0	0	0	0	0	0	0	0	NA	NA	NA	NA	NA	0	0	1	0	1	0	0	0	0	0	1	1	0	0	0	0	0	0	0	1	2	0	2	NA	0	0	2	0	0	0	1	0	31.2	2
84	0	1	0	0	0	0	0	0	0	0	NA	0	1	NA	NA	0	0	0	0	0	1	0	1	0	0	0	0	0	0	1	1	1	0	0	3	1	0	0	0	1	0	0	0	0	1	0	0	26.8	0
78	0	1	0	0	0	0	0	0	0	1	8	NA	NA	NA	NA	0	0	0	0	0	0	0	1	0	0	0	0	0	0	0	0	2	1	0	3	2	0	NA	1	0	NA	NA	1	NA	0	0	0	21.3	0
82	1	0	0	2	0	0	0	1	0	1	NA	0	0	0	0	0	0	1	0	0	1	0	1	1	0	0	1	0	1	0	0	0	0	0	0	0	0	1	0	0	0	0	0	NA	0	0	0	37.3	0
75	1	1	0	0	0	0	0	0	0	1	NA	0	1	0	1	0	0	0	0	0	1	0	1	0	0	0	0	1	0	0	1	1	0	0	3	0	1	0	NA	1	NA	0	0	NA	0	0	0	25	0
76	0	0	0	0	0	0	0	0	0	0	8	0	0	0	0	0	0	0	0	0	0	0	1	0	0	1	0	0	0	0	0	1	0	0	1	2	0	0	0	0	0	NA	1	0	0	0	0	20	0
80	0	0	0	0	0	0	0	0	0	0	2	0	0	0	1	0	0	0	0	0	1	0	0	0	0	0	0	0	0	0	0	0	0	0	1	2	1	0	1	0	1	0	0	0	0	0	0	19.3	0
79	1	1	0	0	0	0	0	0	0	1	9	0	1	0	0	0	0	0	0	0	0	0	0	0	0	0	1	0	0	0	1	1	0	0	3	1	0	0	1	1	0	0	1	NA	0	0	0	32.8	0
74	0	0	0	0	0	0	0	0	0	1	5	1	0	2	1	0	0	0	0	0	0	0	2	0	0	0	0	0	0	0	0	0	0	0	1	1	0	0	0	0	0	0	1	0	0	0	0	NA	0
91	1	0	0	0	0	0	0	0	0	1	8	0	1	2	0	0	0	0	0	0	1	0	2	0	1	0	0	0	0	0	0	0	0	0	1	2	0	NA	1	1	NA	NA	1	NA	0	0	0	26	1
85	0	0	0	0	0	0	0	0	0	0	NA	0	0	0	0	0	0	0	0	0	0	0	0	0	0	0	0	0	0	0	0	0	0	0	1	2	1	0	1	0	0	1	1	0	0	0	0	24.2	0
80	1	0	0	0	0	0	0	0	0	1	5	0	0	0	1	0	0	0	0	1	1	0	1	0	0	2	1	0	0	0	0	0	0	0	1	1	0	0	0	0	0	0	1	NA	0	0	0	23	0
81	1	0	0	0	0	0	0	0	0	1	4	0	0	0	0	0	0	0	0	0	0	0	0	0	0	0	0	1	0	0	0	0	0	0	1	0	0	1	0	1	0	0	1	NA	1	0	0	23.6	0
95	1	0	0	0	0	0	0	0	0	1	NA	0	0	0	NA	0	0	0	0	0	0	0	1	0	0	1	0	0	0	0	0	1	0	0	3	0	0	0	0	1	0	0	NA	0	0	0	0	15.9	0
80	1	0	1	0	0	0	0	0	0	0	11	0	0	2	0	1	0	0	0	0	0	0	0	1	0	0	1	0	0	0	0	0	0	0	3	2	NA	NA	NA	NA	NA	NA	NA	NA	NA	NA	0	NA	1
91	1	0	0	0	0	0	0	0	0	0	NA	0	1	2	NA	0	0	0	0	0	1	0	0	0	0	1	0	0	0	0	0	0	0	0	1	0	0	0	0	0	1	0	1	NA	0	0	0	26	0
85	1	1	0	0	0	0	0	0	0	0	NA	0	1	0	1	0	0	0	0	0	0	0	0	0	0	0	0	0	1	0	2	0	0	0	3	2	0	0	0	1	0	0	1	NA	0	0	0	22	0
89	1	0	0	0	0	0	0	0	0	1	NA	0	0	0	NA	0	0	0	0	0	0	0	0	0	0	0	0	0	0	0	0	0	0	0	1	2	0	1	0	0	1	1	1	0	0	0	0	29.4	0
86	1	0	1	0	0	NA	NA	1	0	0	NA	0	0	0	NA	1	0	1	0	1	0	0	0	0	0	0	1	1	0	1	0	0	0	0	3	2	0	0	0	0	0	1	0	0	0	0	0	26	0
82	0	0	0	0	0	1	0	0	0	0	NA	0	0	0	0	0	0	0	0	0	0	0	0	0	0	0	1	1	0	0	0	1	0	0	1	1	0	2	0	0	1	0	0	0	0	0	0	21	0
84	0	0	0	0	0	0	0	0	1	0	NA	0	0	0	0	0	0	0	0	0	0	0	1	0	0	0	0	0	0	0	0	1	0	0	1	1	0	0	1	1	1	1	0	1	1	0	0	24.2	0
84	0	0	0	0	0	1	0	0	0	0	NA	0	1	NA	NA	0	0	1	0	0	0	0	0	0	0	0	1	1	1	0	0	1	0	0	1	NA	0	1	NA	0	0	0	0	0	0	0	0	NA	0
85	1	1	0	2	0	0	0	0	0	0	NA	0	0	0	0	0	0	0	0	0	0	0	0	0	0	0	0	0	0	0	1	1	0	0	3	2	0	NA	NA	0	NA	1	0	NA	NA	NA	0	32.8	0
85	1	0	0	0	0	1	0	0	0	1	8	0	1	0	0	0	0	1	0	0	1	0	0	0	0	0	1	0	0	0	0	1	0	0	1	1	0	0	0	1	0	NA	1	0	0	0	0	30.4	1
83	1	0	0	0	1	0	0	1	0	1	13	0	1	0	0	0	0	0	0	0	0	0	1	0	0	0	0	0	0	0	0	0	0	0	1	1	0	0	1	0	0	NA	1	NA	0	0	0	NA	0
87	1	0	1	0	0	0	1	0	0	0	10	0	0	0	0	0	0	1	0	0	0	0	1	0	0	0	0	0	0	0	0	0	0	0	1	2	0	1	0	1	0	NA	1	NA	0	0	0	21.4	1
87	1	0	0	0	NA	1	1	0	0	1	10	1	0	0	0	0	0	1	0	0	0	0	1	1	0	0	1	1	0	0	0	1	0	1	1	0	0	0	0	1	1	0	1	NA	0	0	0	35	1
85	1	1	1	0	0	0	0	1	0	1	14	0	0	0	0	1	0	0	0	0	1	0	0	0	0	0	0	0	0	0	1	0	0	0	1	1	0	0	1	1	0	1	1	NA	0	0	0	25.5	0
80	1	0	0	0	0	0	0	0	0	0	NA	NA	NA	NA	0	0	0	0	0	0	1	0	0	0	0	0	0	0	0	0	0	0	0	0	1	1	1	1	1	0	0	1	0	NA	0	0	0	18.22	0
77	1	1	0	0	0	0	0	0	0	1	8	0	1	0	1	0	0	0	0	0	3	0	1	0	1	0	1	0	0	0	1	0	2	0	3	2	0	0	NA	0	0	0	1	NA	0	0	0	27.1	1
85	1	0	1	0	0	0	0	0	0	0	6	0	0	0	0	0	0	0	0	0	0	0	0	0	0	1	0	0	0	0	0	1	0	0	1	2	1	0	1	1	1	0	0	NA	0	0	0	23.6	0
81	1	0	0	0	0	0	0	0	0	0	4	0	0	0	0	0	0	0	0	0	0	0	0	0	0	1	0	0	0	0	0	0	0	0	1	1	0	0	0	1	0	0	1	0	0	0	0	25	1
76	1	1	0	0	0	1	1	0	0	0	NA	NA	NA	NA	NA	0	0	1	1	0	0	0	0	0	0	0	1	1	1	0	2	1	0	0	3	2	0	0	NA	0	1	1	1	NA	0	0	0	NA	2
87	1	0	0	0	0	0	0	0	1	0	NA	NA	NA	NA	NA	0	0	0	0	1	0	0	0	0	0	0	0	0	0	0	0	1	0	0	3	2	0	0	1	1	0	0	1	0	1	0	0	NA	1
81	0	1	0	0	0	0	0	0	0	1	NA	0	0	0	NA	0	0	0	0	0	1	0	2	1	0	0	1	0	0	0	1	0	0	0	3	0	1	0	0	0	0	0	1	0	0	0	0	NA	0
80	1	0	0	1	2	0	0	1	0	0	NA	0	1	0	0	0	0	1	0	0	0	0	0	0	0	0	1	0	0	0	0	0	0	0	1	2	0	2	0	1	1	1	0	0	1	0	0	25	0
71	1	0	0	0	0	0	0	0	0	1	NA	NA	NA	NA	NA	0	0	0	0	0	1	0	1	3	0	1	0	0	0	0	0	0	0	0	1	1	0	0	1	0	1	2	1	NA	0	1	0	NA	0
85	1	0	0	0	0	0	0	1	0	1	14	NA	NA	NA	NA	0	0	1	0	0	1	0	1	0	0	0	0	0	1	0	0	0	0	0	1	2	1	NA	1	0	1	2	0	NA	1	0	0	NA	0
78	1	1	0	0	0	0	0	0	0	1	NA	0	0	0	0	0	0	0	0	0	0	0	0	0	0	1	1	1	0	0	1	0	0	0	1	2	0	1	0	0	0	0	1	0	0	0	0	31.7	0
89	1	0	0	0	0	0	0	0	0	1	NA	0	0	0	1	0	0	1	0	0	1	1	0	0	0	0	0	0	0	1	0	0	0	1	1	2	0	NA	0	0	0	1	0	0	NA	NA	0	NA	NA
74	0	0	0	0	0	0	0	0	0	0	2	1	0	1	1	0	0	1	0	0	0	0	0	0	0	0	0	0	0	0	0	0	0	0	1	2	0	0	0	1	0	0	0	0	0	0	0	22.6	0
79	1	0	1	0	2	0	0	0	0	0	7	1	0	0	0	0	1	0	1	0	1	0	0	0	0	0	0	1	1	2	0	0	0	0	1	1	0	1	0	0	0	0	1	0	0	0	0	NA	NA
87	1	0	0	0	0	0	0	0	0	0	10	0	0	0	0	0	0	0	0	0	0	0	0	0	0	0	1	0	0	0	0	0	0	0	1	0	0	0	0	0	0	0	1	0	0	0	0	17.6	0
88	0	0	0	0	0	0	0	0	0	0	2	0	0	0	1	0	0	0	0	0	1	0	1	0	0	1	0	0	0	1	0	1	0	0	1	2	0	0	0	1	0	0	0	0	0	1	0	17	0
82	0	1	0	0	0	1	2	1	0	1	7	0	1	0	0	0	0	1	1	0	0	0	0	0	0	0	0	1	1	0	1	0	0	0	1	1	0	0	0	0	0	0	1	1	0	0	0	24.9	0
84	1	0	0	0	0	0	0	0	0	0	NA	0	0	0	0	0	0	1	0	1	1	0	0	0	0	0	0	1	0	0	0	0	0	0	1	1	2	1	0	0	0	1	0	0	0	0	0	23	0
86	1	1	1	0	0	0	2	0	0	0	10	0	0	0	0	0	0	1	1	0	0	0	0	0	0	0	1	1	1	0	0	0	0	0	0	0	0	0	0	0	0	0	0	0	0	0	0	24	1
90	0	0	0	0	0	0	0	0	0	0	NA	0	0	0	0	0	0	0	0	0	0	0	0	0	0	0	0	0	0	0	0	0	0	0	1	0	0	0	0	0	0	0	1	0	0	0	0	18.14	0
82	1	0	1	0	0	0	0	0	0	1	8	0	1	0	0	0	0	1	0	0	0	0	1	0	0	0	0	0	0	0	1	0	1	0	1	2	0	0	0	0	0	0	1	0	0	0	0	17.3	0
74	0	1	0	0	0	0	0	0	0	1	3	0	1	1	0	0	0	0	0	0	0	0	0	0	0	0	0	0	0	0	1	0	0	0	1	2	0	0	0	0	0	0	0	0	0	0	1	21.6	0
86	1	1	0	1	0	0	0	0	0	0	14	0	1	1	0	0	0	0	1	0	0	0	0	0	0	0	0	0	1	0	1	0	0	0	1	1	0	1	0	0	1	1	0	0	0	0	1	24.6	1
81	1	0	0	0	0	0	0	0	0	0	6	0	1	0	0	0	0	1	0	0	0	0	0	0	0	0	0	1	1	0	0	0	0	0	1	1	0	0	0	0	1	0	0	1	0	0	0	NA	0
85	1	0	0	0	0	0	0	0	0	0	NA	0	1	1	0	0	0	0	0	0	0	0	0	0	0	0	0	0	1	0	0	0	0	0	1	1	0	1	0	1	1	0	0	0	1	0	0	21.9	0
72	1	0	0	0	0	0	0	0	0	1	6	0	0	0	NA	0	0	1	0	0	1	0	1	0	1	0	1	0	0	0	0	1	1	0	2	2	0	0	0	0	0	0	1	0	0	0	0	26.2	0
91	1	0	0	0	0	0	2	1	0	0	8	0	0	1	0	0	0	1	0	0	1	0	0	0	0	0	1	0	0	0	0	0	0	0	2	0	0	1	0	0	0	0	0	0	0	0	0	25	1
90	1	1	0	0	0	0	0	0	0	0	21	0	1	2	0	0	0	1	0	0	0	0	0	0	0	0	1	0	1	0	1	0	0	0	1	2	0	1	0	1	0	0	1	0	0	0	0	26	0
90	1	0	0	0	0	1	0	0	0	0	NA	0	1	2	0	0	0	1	0	0	0	0	0	0	0	0	1	1	0	0	0	0	0	0	3	1	0	0	0	0	0	0	1	0	0	0	0	18.8	0
72	1	0	0	0	0	0	0	0	0	0	NA	0	1	0	0	0	0	0	0	0	0	0	0	0	0	0	0	0	0	0	0	0	0	0	1	2	NA	0	0	0	0	0	0	0	0	0	0	23	0
82	1	0	1	1	0	0	1	1	0	0	13	0	0	0	0	1	0	0	0	0	0	0	0	0	0	0	0	1	0	0	0	0	0	0	1	2	0	0	0	1	0	0	0	NA	1	0	0	30.9	1
88	1	0	0	2	0	0	0	0	0	0	NA	0	1	0	0	0	0	0	0	0	0	0	0	0	0	0	0	1	1	0	0	0	0	0	1	1	0	1	0	1	1	2	0	0	0	0	0	31.7	1
77	0	0	0	1	0	0	0	0	0	0	3	0	1	0	0	0	0	0	0	0	0	0	0	0	0	0	1	0	0	0	0	0	0	0	1	1	0	1	0	0	0	0	0	0	0	0	0	22.3	0
81	0	0	0	0	0	0	0	0	0	0	NA	0	0	0	1	0	0	0	0	0	2	0	1	0	1	0	0	0	0	0	0	0	0	0	1	1	0	NA	0	0	0	0	0	0	0	0	0	20.4	0
90	0	1	0	0	0	0	0	0	0	0	NA	0	0	0	0	0	0	0	0	0	0	0	0	0	0	0	0	0	0	0	0	0	0	0	0	0	0	0	0	0	0	0	0	0	0	0	0	27.2	0
78	0	0	0	0	0	0	0	0	0	1	10	0	0	0	0	0	0	1	0	0	0	0	0	0	0	0	0	0	0	0	0	1	0	0	3	NA	0	NA	0	0	0	0	1	0	0	0	0	NA	NA
75	0	0	0	0	0	0	0	0	0	0	2	0	0	1	1	0	0	0	0	0	0	0	0	0	0	0	0	0	0	0	0	1	0	0	1	0	0	0	0	0	0	0	1	0	0	0	0	23.8	0
75	1	0	0	0	0	0	0	1	0	0	7	0	0	0	0	0	0	0	1	0	1	0	0	0	0	0	1	1	1	0	0	0	0	0	1	0	0	1	1	0	0	0	0	2	0	0	0	27	0
78	1	1	1	0	0	1	1	1	0	0	18	0	0	0	0	1	0	0	1	0	0	0	0	0	0	0	1	1	1	0	0	1	0	0	1	1	0	0	0	0	1	0	0	0	0	1	0	NA	0
84	1	0	0	0	0	0	0	0	0	1	9	0	0	0	0	0	0	1	0	0	0	0	0	0	0	0	0	0	1	0	0	0	0	0	1	2	0	1	0	0	1	2	1	0	0	0	0	26.6	0
79	0	0	0	0	0	0	0	0	0	1	0	0	0	0	1	0	0	0	0	0	1	0	1	0	0	0	0	0	0	0	0	1	1	0	1	2	0	0	0	0	0	0	0	0	0	0	0	22	0
80	1	0	0	0	0	0	0	0	0	0	14	0	0	0	0	0	0	0	0	0	1	0	1	0	0	0	1	0	0	0	0	0	0	0	1	0	0	2	0	0	0	1	1	0	0	0	0	26	NA
84	1	0	0	0	0	0	0	0	1	0	10	0	0	0	0	0	0	0	0	0	0	0	0	0	0	0	0	1	0	0	0	0	2	0	1	0	0	1	0	0	0	0	1	0	1	0	0	NA	0
91	1	1	0	0	0	0	0	0	0	1	NA	0	1	0	0	0	0	0	0	0	1	0	1	0	0	1	0	0	0	0	1	1	0	0	3	0	0	0	0	0	0	0	0	0	0	0	0	23.2	2
85	0	0	0	0	0	0	0	1	0	1	NA	0	0	0	0	0	0	0	0	0	1	0	0	1	0	0	0	1	1	0	0	1	0	0	1	2	0	0	0	0	0	0	1	0	0	1	0	21	1
84	0	0	0	0	0	0	0	0	0	1	3	0	0	0	0	0	0	0	0	0	1	0	1	0	0	0	0	0	0	0	0	1	0	0	1	0	0	0	0	0	0	0	1	0	0	0	0	21.68	0
73	1	0	0	0	0	0	0	0	0	0	5	1	0	0	0	0	0	0	0	0	0	0	0	0	0	0	0	0	0	0	0	2	0	0	3	NA	0	0	0	1	0	0	1	0	0	0	0	19	0
88	1	0	1	0	0	0	0	1	0	1	12	0	0	0	0	1	0	0	0	0	1	0	1	0	0	0	0	0	0	0	0	1	0	1	1	1	0	0	0	1	0	0	1	0	0	0	0	NA	NA
90	1	1	0	0	0	0	0	0	0	1	NA	0	1	0	NA	0	0	0	0	0	1	0	0	0	0	0	0	1	0	0	0	0	0	0	1	1	0	NA	NA	0	0	1	0	0	0	0	0	25.7	0
87	0	0	0	0	0	0	0	0	0	1	5	0	0	0	0	0	0	1	0	0	0	0	0	0	0	0	1	0	0	0	0	0	0	0	1	1	0	1	0	0	0	0	1	0	0	0	0	26.6	NA
76	1	0	0	0	0	0	0	0	0	1	NA	0	0	0	0	0	0	0	0	0	0	0	1	0	0	0	0	0	0	0	0	0	0	0	1	2	0	1	NA	0	0	0	0	NA	0	0	0	29	0
80	0	0	0	0	0	0	0	0	0	1	NA	0	0	0	0	0	0	0	0	0	2	0	1	0	1	0	0	0	0	0	0	0	0	0	1	0	0	2	0	0	0	0	1	0	0	0	0	24.6	0
90	1	0	1	0	0	1	1	1	0	0	17	0	0	0	0	1	0	0	0	0	0	0	0	0	0	0	1	0	1	0	0	0	0	0	1	1	0	2	1	1	0	0	0	0	0	1	0	21	1
73	0	0	0	0	0	0	0	0	0	1	6	0	0	0	NA	0	0	0	0	0	2	0	0	0	0	0	0	0	0	0	0	0	0	0	1	1	0	1	0	0	NA	0	1	NA	0	0	0	19.2	0
89	1	0	0	0	0	0	0	1	0	1	6	0	0	0	0	NA	NA	NA	NA	NA	NA	NA	NA	NA	NA	NA	NA	NA	NA	NA	NA	NA	NA	NA	3	2	1	1	0	1	1	1	1	0	2	0	0	20	1
74	1	0	0	0	0	0	0	0	0	1	5	0	0	0	0	0	0	0	0	0	1	0	0	0	0	0	0	0	0	0	0	0	0	0	1	2	0	1	0	0	1	0	1	0	1	0	0	28	0
89	1	0	1	0	0	0	1	1	0	0	10	0	0	0	0	1	0	0	0	0	1	0	0	0	0	0	0	1	0	0	0	0	0	0	1	0	1	0	0	0	0	0	0	0	0	0	0	NA	NA
85	0	0	0	0	0	0	0	0	0	0	6	0	0	0	1	0	0	1	0	0	0	0	0	0	0	0	0	1	0	0	0	0	0	0	3	1	0	1	0	1	0	0	0	0	0	0	0	22.1	0
76	1	0	0	0	0	0	1	0	0	0	NA	0	0	0	0	0	0	0	0	0	0	1	0	0	0	0	1	1	0	0	0	0	0	0	1	0	1	0	0	1	0	0	0	0	0	0	0	28.1	0
85	0	0	0	0	0	0	0	0	0	0	7	0	0	0	0	0	0	0	0	0	1	0	0	0	0	1	0	0	0	0	0	0	0	0	1	2	0	1	0	1	0	0	0	0	0	0	0	20	0
92	0	0	0	0	0	0	0	0	0	1	NA	0	0	0	0	0	0	0	0	0	0	1	1	0	0	0	0	0	0	0	0	0	0	0	1	2	1	1	NA	1	0	1	0	0	0	0	0	26.1	0
74	1	1	0	0	0	0	0	0	0	0	15	0	0	0	NA	0	0	0	0	0	0	0	0	0	0	0	0	0	0	0	0	0	0	0	0	0	0	2	0	0	0	0	0	0	1	0	0	29	0
82	0	0	0	0	0	0	0	0	0	0	2	0	0	1	1	0	0	0	0	0	0	0	0	0	0	0	0	0	0	0	0	0	0	0	1	0	0	0	0	0	0	0	0	0	0	0	0	18.8	1
94	1	0	0	0	1	1	0	0	0	0	NA	0	0	0	NA	1	0	0	1	0	0	0	0	0	0	0	0	0	1	1	0	1	0	0	3	NA	0	1	0	0	0	0	0	0	0	0	0	25	0
88	1	0	0	2	0	1	0	1	0	0	11	0	0	0	0	0	0	1	0	0	0	0	0	0	0	0	0	1	0	0	0	0	0	0	1	2	0	0	0	1	0	0	0	0	0	0	0	NA	NA
84	0	0	0	0	1	0	0	0	0	1	20	0	1	0	0	0	0	0	0	0	0	0	0	0	0	1	1	0	0	4	0	0	0	0	3	2	0	0	0	0	0	0	1	0	0	0	0	25.9	0
86	0	0	0	0	0	0	0	0	0	0	7	0	1	2	0	0	0	0	0	0	1	0	1	0	0	0	0	0	0	0	0	0	0	0	1	2	0	0	0	1	0	1	0	0	0	0	0	24	1
85	0	0	0	0	0	0	0	0	0	0	NA	0	0	0	0	0	0	0	0	0	0	0	0	0	0	1	0	0	0	0	0	1	0	0	1	2	0	1	0	0	1	1	0	0	0	0	0	20.9	0
77	0	0	1	0	0	0	0	0	0	0	NA	0	0	0	0	1	0	0	0	0	0	0	1	0	0	0	0	0	0	0	0	0	0	0	1	2	0	0	0	0	1	0	1	0	0	0	0	11	0
84	0	0	0	0	0	0	0	0	0	0	2	0	0	0	0	0	0	0	0	0	0	0	0	0	0	0	0	0	0	0	0	0	0	0	1	2	1	1	0	0	0	0	0	0	0	0	0	NA	NA
82	0	0	0	0	1	0	0	0	0	0	NA	0	0	0	1	0	0	0	0	0	0	0	0	0	0	0	0	0	0	1	0	1	0	0	1	NA	0	0	0	0	0	0	NA	0	0	0	0	21	0
81	1	1	1	0	0	1	1	0	0	0	12	0	0	0	0	0	0	1	0	0	1	0	0	0	0	0	0	1	1	0	2	0	0	0	1	2	0	1	0	0	0	0	0	0	1	0	1	28.7	0
91	1	0	0	0	0	0	0	0	0	0	9	0	1	0	1	1	0	0	0	0	0	0	0	0	0	1	0	1	0	0	0	0	0	0	1	1	0	0	0	0	1	0	0	0	0	0	0	25.5	0
79	1	0	1	2	0	0	1	0	0	1	12	0	1	2	1	1	0	0	0	0	0	0	0	0	0	0	1	1	1	0	0	0	0	0	1	1	0	1	0	1	1	1	1	0	0	0	0	24	0
82	1	1	1	0	0	0	0	1	0	1	8	0	0	2	0	0	1	0	0	0	0	0	0	0	0	0	1	1	1	0	1	0	0	0	1	1	0	1	0	1	1	1	1	0	0	0	0	24.4	1
75	0	0	0	0	0	0	0	0	0	0	2	0	0	0	0	0	0	0	0	0	0	0	0	0	0	0	0	0	0	0	0	1	0	0	3	2	0	1	0	0	0	2	1	0	0	0	0	26.3	1
89	0	0	0	0	0	0	0	0	0	0	6	0	1	0	0	0	0	0	0	0	0	0	1	1	0	0	0	0	0	0	0	0	0	0	1	1	0	1	0	1	0	0	1	0	0	0	0	23	0
86	1	0	0	2	0	1	2	0	0	0	16	0	0	0	0	0	0	1	0	0	0	0	0	0	0	0	1	1	0	0	0	0	0	0	1	2	0	2	0	0	1	0	0	0	1	0	0	NA	1
82	1	0	0	0	0	0	0	0	0	1	18	0	0	0	1	0	0	0	0	0	1	0	1	0	0	0	0	1	0	0	0	0	0	0	2	2	0	0	0	1	0	0	1	0	0	0	0	29.4	0
100	0	0	0	0	0	0	0	0	0	0	7	0	0	0	0	0	0	0	0	0	0	0	0	0	0	0	0	0	0	0	0	1	0	0	1	2	0	0	0	1	1	0	1	0	0	0	0	NA	0
81	1	0	0	0	0	0	0	0	0	1	8	0	1	0	1	0	0	0	0	0	1	0	0	0	0	0	1	0	0	0	0	0	0	0	1	1	0	1	0	0	0	0	1	0	0	0	0	21.8	2
83	0	1	0	0	0	0	0	0	0	0	6	0	1	1	0	0	0	0	0	0	0	0	1	0	0	0	0	1	0	0	2	1	1	0	1	2	0	0	0	0	0	1	0	0	0	0	0	35	0
87	0	0	1	0	1	0	0	0	0	0	10	0	0	0	0	0	1	1	0	1	0	0	0	0	0	0	1	1	0	1	0	0	0	0	1	1	0	1	0	1	0	0	0	0	1	0	0	22	1
76	1	0	0	0	0	0	0	1	0	1	7	0	0	0	0	0	0	0	0	0	1	0	1	0	0	0	1	1	1	0	0	1	0	0	1	2	0	0	1	0	0	0	1	0	2	0	0	23	0
82	1	0	0	0	0	0	0	0	0	1	8	0	0	0	0	0	0	0	0	0	1	0	1	0	0	0	0	1	1	0	0	1	0	0	3	2	1	1	1	0	0	2	1	0	1	0	0	NA	0
81	0	0	0	0	0	0	0	0	0	1	NA	0	0	0	1	0	0	0	0	0	0	0	0	0	0	0	0	0	0	0	0	0	0	0	1	2	0	1	1	0	0	1	1	0	0	0	0	NA	0
81	0	0	0	0	0	0	0	0	0	1	NA	0	0	0	0	0	0	0	0	0	0	0	0	0	0	0	0	0	0	0	0	1	0	0	1	2	0	0	0	0	0	0	1	0	0	0	0	23.4	0
80	1	0	0	0	0	0	0	0	0	1	3	0	0	0	0	0	0	1	0	0	0	0	0	0	0	0	0	1	0	1	0	0	0	0	1	0	0	0	0	0	0	0	1	0	0	0	0	19.4	0
74	1	1	0	0	0	0	0	0	0	0	10	0	0	0	0	0	0	1	0	0	0	0	0	0	0	0	1	1	1	0	1	0	0	0	3	2	0	2	1	0	1	1	0	0	0	0	0	NA	0
86	1	0	1	0	0	0	1	0	0	1	14	0	0	0	0	1	0	0	0	0	1	0	0	0	0	0	0	0	0	0	0	0	1	1	1	2	0	0	0	1	0	0	1	0	0	0	0	24.5	2
80	0	0	0	0	0	0	0	0	0	1	NA	0	0	0	0	0	0	0	0	0	0	0	0	0	0	0	1	0	0	0	0	0	0	0	3	NA	0	2	0	0	0	1	1	0	0	0	0	27	0
78	0	0	1	0	0	0	0	0	0	1	NA	0	0	0	NA	1	0	0	0	0	0	0	0	1	0	0	0	1	0	0	0	0	0	0	1	1	0	0	0	0	0	0	1	NA	0	0	0	21.8	0
79	1	1	0	1	1	1	0	0	0	0	11	0	1	2	0	0	0	1	1	0	1	0	1	0	0	0	0	0	0	2	0	1	1	0	1	0	0	1	0	0	0	0	0	0	0	0	0	35	0
73	1	1	0	0	1	1	1	1	0	1	NA	0	1	0	0	0	0	0	0	0	0	0	0	0	0	0	1	0	1	0	1	0	2	0	3	0	0	2	1	1	1	1	1	NA	0	0	0	22.3	0
85	0	0	0	0	0	0	0	0	0	0	NA	0	0	0	0	0	0	0	0	0	0	0	0	0	0	0	1	1	0	0	0	1	1	0	1	1	12	1	1	0	NA	1	0	0	0	0	0	14	0
74	1	1	1	1	0	1	NA	0	0	0	NA	0	1	2	1	0	0	0	0	0	0	0	0	0	0	0	0	0	0	0	0	1	0	0	1	2	0	NA	0	1	0	0	0	NA	0	0	0	27.3	0
81	0	0	1	0	0	0	1	0	0	0	7	0	0	0	0	0	0	0	0	0	0	0	0	0	0	0	0	0	1	0	0	1	0	0	1	2	0	1	0	0	1	0	1	0	0	0	0	22	1
79	1	1	1	1	0	0	1	1	0	0	NA	0	0	0	NA	0	1	0	1	0	0	0	0	0	0	0	0	0	1	0	0	0	0	0	1	2	0	0	NA	1	1	NA	0	NA	0	0	0	34	1
88	0	0	0	0	0	0	0	0	0	0	NA	0	0	0	0	1	0	0	0	0	0	0	0	0	0	0	0	1	0	0	0	2	0	0	0	2	0	0	0	1	0	0	0	0	0	0	1	19.3	0
83	1	0	0	0	0	1	0	0	0	0	7	0	0	0	0	1	0	1	0	0	0	0	0	0	0	0	1	0	0	0	0	0	0	0	1	1	0	0	0	0	0	0	0	0	0	0	0	28.4	0
82	1	0	1	0	0	0	0	0	0	0	8	0	1	1	1	0	0	0	0	0	0	0	0	0	0	0	0	1	1	0	0	0	0	0	1	2	0	1	0	0	0	0	0	0	0	0	0	22.8	1
88	0	0	0	0	0	0	0	0	0	0	NA	0	0	0	0	0	0	0	0	0	0	0	0	0	0	0	0	0	0	0	0	0	0	0	0	2	2	NA	0	0	0	NA	0	0	0	0	0	22	0
83	0	0	0	1	0	0	2	0	0	0	NA	0	0	2	0	0	0	0	0	0	0	0	0	0	0	0	1	0	0	0	0	1	0	0	3	NA	0	0	0	0	0	NA	1	0	0	0	0	24	0
81	1	0	1	0	0	0	0	1	0	0	NA	0	0	0	0	1	0	0	0	0	0	0	0	0	0	0	0	1	0	0	0	0	0	0	3	0	0	1	1	0	0	1	0	0	0	0	0	29.4	0
86	0	0	0	0	0	0	0	0	0	1	9	0	0	0	0	0	0	0	0	0	0	0	0	0	0	0	0	1	0	0	0	0	1	0	0	0	0	0	0	1	0	0	1	0	2	0	0	26	0
84	1	0	0	0	0	0	0	0	0	0	9	0	0	1	0	0	0	0	0	0	0	0	1	0	0	0	0	1	1	0	0	0	0	0	1	2	0	1	0	0	0	1	1	0	0	0	0	24	0
101	1	1	0	0	0	0	0	0	0	1	NA	0	0	0	NA	0	0	0	0	0	1	0	0	0	0	0	1	1	0	0	1	0	0	0	3	0	2	0	1	0	1	1	1	NA	1	0	0	29.6	0
81	1	1	1	0	0	1	1	0	0	0	10	0	0	0	NA	0	0	0	0	0	0	0	0	0	0	0	1	1	0	0	1	1	0	0	1	2	1	NA	1	0	0	0	1	0	0	0	0	NA	NA
77	1	1	1	0	0	0	1	0	1	1	NA	0	0	1	0	0	1	NA	0	0	1	NA	NA	0	0	0	1	1	0	0	1	1	1	0	0	2	0	0	0	0	0	0	0	NA	2	0	0	23.7	0
87	0	0	0	0	0	1	0	1	0	0	NA	0	1	0	NA	0	0	1	0	0	0	0	0	0	0	0	1	1	0	0	0	1	0	0	1	2	0	1	0	1	0	1	1	0	0	0	0	18	0
85	1	0	0	0	0	0	0	1	0	0	NA	0	0	0	0	0	0	1	0	0	1	0	0	0	0	1	1	0	0	0	0	0	0	0	0	0	0	1	0	0	0	1	1	0	0	0	0	22.9	0
84	1	0	1	0	0	0	2	0	0	1	8	0	1	0	0	1	0	0	0	0	0	0	1	0	0	1	0	1	0	0	0	0	0	0	0	0	0	0	0	1	1	2	1	0	0	0	0	19	0
74	0	1	0	0	0	0	0	0	0	0	5	0	1	0	0	0	0	0	0	0	0	0	0	0	0	0	1	0	0	0	2	1	0	0	1	2	0	0	0	0	0	1	0	0	0	0	0	23.4	0
83	0	0	0	0	0	0	0	0	0	0	2	0	0	0	0	0	0	1	0	0	0	0	0	0	0	1	0	0	0	0	0	0	0	0	1	0	1	0	1	1	0	0	1	0	1	0	0	20.2	0
77	1	0	0	0	0	0	0	0	0	0	NA	0	0	1	0	0	0	1	0	0	0	0	0	0	0	0	1	1	0	0	0	0	0	0	1	2	0	0	0	0	0	0	1	0	0	0	0	20.5	0
79	1	1	1	0	0	0	0	0	0	1	11	0	0	0	NA	0	1	0	1	0	0	0	0	1	0	0	1	1	1	0	1	1	1	0	0	0	0	1	0	0	0	0	0	0	0	0	0	32.7	0
79	1	0	0	0	0	1	0	0	1	1	10	0	0	0	0	0	0	1	1	0	1	0	0	0	0	0	1	1	0	0	0	1	0	0	1	1	1	0	0	0	1	0	1	NA	1	0	0	20.7	0
86	0	0	1	2	0	0	0	0	0	1	8	0	1	0	0	1	0	0	0	0	0	0	1	0	0	0	0	1	0	0	0	0	0	0	1	0	0	0	0	1	0	0	1	0	0	0	0	21.7	0
74	0	0	0	2	0	0	0	0	0	0	2	0	0	2	1	0	0	0	0	0	1	0	0	0	0	0	0	0	0	0	0	0	0	0	1	2	0	0	0	0	0	0	0	0	0	0	0	27	0
91	1	0	0	0	0	0	0	0	0	0	NA	0	1	1	NA	0	0	0	0	0	0	0	0	0	0	0	0	1	0	0	0	0	0	0	1	0	0	1	0	1	1	0	1	0	0	0	0	23.9	1
83	1	1	1	1	0	0	0	0	0	0	14	0	0	0	NA	1	0	0	0	0	0	0	0	0	0	0	1	1	0	0	0	1	0	0	3	2	0	0	0	0	1	0	0	0	0	0	0	25.1	1
82	0	0	0	0	0	0	0	1	0	1	NA	0	0	1	0	0	0	1	0	0	0	1	0	0	0	0	1	0	0	0	0	0	1	0	1	2	0	1	0	0	0	2	1	0	0	0	0	22.6	0
81	1	0	0	0	0	1	1	0	0	0	NA	0	1	0	1	0	0	1	NA	0	0	0	0	0	0	0	1	1	1	0	0	1	0	0	1	2	0	1	1	0	0	1	1	1	0	0	0	22.8	1
86	1	0	1	0	0	0	0	0	0	0	6	0	0	0	0	0	0	0	0	0	0	0	0	0	0	0	0	0	0	0	0	2	0	0	1	1	0	1	0	1	1	0	0	0	0	0	0	25	0
89	1	0	0	0	0	0	0	0	0	0	4	0	1	1	0	0	0	0	0	0	1	0	0	0	0	0	0	0	0	0	0	1	0	0	0	0	0	2	0	0	1	0	0	0	0	0	0	27.3	0
84	0	0	0	0	0	0	0	0	0	0	4	0	1	0	0	0	0	0	0	0	0	0	0	0	0	0	0	0	0	0	0	0	0	0	0	2	0	1	1	0	0	0	0	0	0	0	0	20	0
82	1	0	0	0	0	0	0	0	0	1	NA	NA	NA	2	NA	0	0	0	0	0	1	0	0	0	0	0	0	0	0	0	0	0	0	0	1	2	0	NA	NA	0	NA	2	NA	NA	0	0	0	24.2	2
94	1	0	0	0	0	0	0	0	0	1	NA	NA	NA	NA	NA	NA	NA	NA	NA	NA	NA	NA	NA	NA	NA	NA	NA	NA	NA	NA	NA	NA	NA	NA	1	NA	0	1	NA	0	NA	0	1	NA	0	0	0	NA	0
86	1	0	0	0	0	0	0	0	0	0	5	0	0	0	0	0	0	0	0	0	0	0	1	0	0	0	0	1	1	0	0	0	0	0	1	1	0	0	0	1	0	0	0	0	0	0	0	17.9	2
77	0	0	0	0	0	0	0	0	0	0	NA	NA	NA	NA	NA	0	0	0	0	0	0	0	0	0	0	0	0	0	0	0	0	0	0	0	1	2	0	1	0	0	0	1	NA	NA	0	1	0	NA	0
80	0	0	0	0	0	0	0	0	0	1	NA	NA	NA	NA	NA	0	0	0	0	0	0	0	0	0	0	0	0	0	0	0	0	0	0	0	1	2	0	1	NA	1	0	NA	1	NA	0	0	0	NA	2
72	0	0	0	0	1	0	0	0	0	1	7	1	0	2	0	0	0	0	0	0	0	0	0	0	0	0	0	0	0	0	0	0	0	0	0	0	0	1	0	1	0	0	1	0	0	0	0	26.5	0
91	0	0	0	0	0	0	0	0	0	0	NA	0	0	0	NA	0	0	0	0	0	0	0	0	0	0	0	0	0	0	0	0	0	0	0	1	1	0	NA	0	1	NA	1	0	NA	0	0	0	14.8	0
76	0	0	0	0	0	0	0	0	0	1	NA	NA	NA	NA	NA	0	0	0	0	0	0	2	1	0	0	0	0	0	0	0	0	0	0	0	3	NA	12	0	NA	0	0	0	0	NA	0	0	0	NA	0
82	1	0	0	0	0	0	0	0	0	0	NA	NA	NA	NA	NA	0	0	0	0	0	1	0	0	0	0	0	1	1	1	0	0	0	0	0	3	NA	0	2	0	0	0	NA	0	NA	0	0	0	35	0
86	1	0	0	0	0	0	0	0	0	0	NA	NA	NA	NA	0	0	0	0	0	0	0	0	0	0	0	0	0	0	0	0	0	0	0	0	1	NA	0	1	0	0	0	1	0	0	0	0	0	22	0
86	1	0	0	2	0	1	0	0	0	1	NA	0	0	0	0	0	0	1	0	0	2	0	0	0	0	1	1	1	1	0	0	0	1	0	1	2	1	0	0	1	0	0	1	0	0	NA	0	22.6	0
87	0	0	0	0	0	0	0	0	0	0	NA	NA	NA	NA	NA	0	0	0	0	0	0	0	0	0	0	0	0	0	0	0	0	0	0	0	1	NA	0	NA	NA	0	0	NA	1	NA	0	0	0	22	0
80	1	1	0	0	0	0	0	0	0	1	NA	0	1	2	NA	0	0	1	0	0	0	0	1	0	0	0	1	1	0	0	0	0	0	0	3	0	2	1	0	0	0	2	0	0	0	0	0	NA	0
90	1	0	0	0	0	0	0	0	0	1	NA	0	0	0	NA	0	0	0	0	0	0	0	0	0	0	0	0	0	0	0	0	1	0	0	1	2	12	0	1	1	0	0	0	NA	1	0	0	21.7	0
72	0	0	0	0	0	0	0	0	0	0	NA	NA	NA	NA	0	0	0	0	0	0	1	0	0	0	0	0	0	1	0	0	0	0	1	0	1	NA	0	1	0	0	0	0	1	NA	0	0	0	NA	0
77	0	0	0	0	0	0	0	0	0	1	8	0	0	0	0	0	0	0	0	0	0	0	0	0	0	0	0	0	0	0	0	0	0	0	1	2	12	1	1	1	1	0	1	0	0	0	0	17	0
86	0	0	0	0	0	0	0	1	0	0	NA	1	0	2	NA	0	0	0	0	0	0	0	0	0	0	0	0	1	0	0	0	0	0	0	3	0	0	0	0	1	0	0	0	0	0	0	0	23	0
81	1	0	0	0	0	0	0	0	0	0	NA	NA	NA	NA	NA	0	0	0	0	0	0	0	0	0	0	2	1	0	0	0	0	1	0	0	1	1	0	2	1	0	1	1	1	0	0	0	0	NA	1
90	1	0	0	0	0	1	0	0	0	1	NA	NA	NA	NA	NA	0	0	0	0	0	2	0	1	0	0	1	0	0	0	0	0	1	0	0	1	0	0	1	1	1	0	0	1	NA	1	0	0	21.4	2
73	1	0	0	0	0	0	0	0	0	0	NA	NA	NA	NA	NA	0	0	0	0	0	0	0	0	0	0	1	0	0	0	0	0	1	0	0	1	0	0	NA	NA	0	0	1	1	NA	0	0	0	19.2	0
79	1	0	0	0	0	0	0	0	0	0	NA	NA	NA	NA	NA	0	0	1	0	0	0	0	0	0	0	1	0	1	0	0	0	0	0	0	1	NA	NA	NA	NA	NA	NA	NA	NA	NA	0	0	0	27.9	0
81	1	1	0	0	0	1	0	1	0	0	NA	NA	NA	NA	NA	0	0	NA	0	0	0	0	0	0	0	0	1	1	0	0	0	0	0	0	1	1	0	0	0	0	0	0	0	0	0	0	0	24.26	0
77	0	0	0	0	0	0	0	0	0	1	NA	NA	NA	NA	NA	0	0	0	0	0	0	0	0	0	0	2	0	0	0	0	0	0	0	0	1	2	0	0	0	0	0	1	0	0	0	0	0	NA	0
77	1	1	1	0	0	0	0	0	0	0	NA	NA	NA	NA	NA	1	0	0	0	1	0	0	0	0	0	0	1	1	1	0	2	0	0	0	1	1	0	0	0	1	0	1	0	NA	0	0	0	28	0
85	0	0	0	0	0	1	0	0	0	0	NA	0	0	0	NA	0	0	0	0	0	0	0	0	0	0	0	1	0	1	0	0	0	0	0	1	2	0	0	1	0	1	1	0	NA	1	0	0	NA	1
86	1	1	0	1	0	0	0	0	0	0	NA	0	0	0	NA	0	0	0	0	0	0	0	1	0	0	0	0	1	1	0	2	0	0	0	1	0	12	1	1	0	1	2	1	0	1	0	0	17	0
91	1	0	0	0	0	0	0	0	0	0	NA	0	0	0	1	0	0	0	0	0	1	0	0	0	0	0	0	0	0	0	0	0	0	0	1	2	0	NA	NA	1	1	0	1	NA	0	0	0	NA	NA
89	0	0	0	0	0	0	0	0	0	1	NA	0	0	0	NA	0	0	1	0	0	1	0	1	0	0	0	1	0	0	0	0	0	0	0	3	2	0	0	0	1	0	1	1	0	0	0	0	19.8	0
81	0	0	0	0	2	0	0	0	0	1	NA	0	1	NA	NA	0	0	0	0	0	1	0	1	0	0	0	0	0	0	2	0	0	0	0	3	NA	0	1	0	0	0	0	0	1	0	0	0	23.5	0
86	1	0	0	0	0	0	0	0	0	1	NA	0	0	0	NA	0	0	0	0	0	0	0	0	0	0	1	1	0	0	0	0	0	0	0	1	1	0	0	0	0	1	0	1	0	0	0	0	18.9	0
89	1	0	0	0	2	0	0	0	0	0	NA	0	1	0	1	0	0	0	0	0	0	0	0	0	0	0	0	0	0	0	0	0	0	0	1	1	0	1	0	0	0	1	0	0	0	0	0	NA	0
82	1	0	0	0	0	0	0	1	0	1	NA	NA	NA	NA	NA	0	0	1	0	0	1	0	0	1	0	0	1	0	0	0	0	0	0	0	1	2	0	1	0	1	0	0	0	NA	1	0	0	NA	0
85	1	0	0	0	0	0	0	0	0	1	NA	0	0	0	NA	0	0	0	0	0	1	0	0	0	0	1	1	0	0	0	0	0	1	0	3	0	0	0	0	1	NA	0	0	0	0	0	0	23.7	1
87	1	0	0	0	0	1	0	1	0	0	NA	NA	NA	NA	0	0	0	1	0	0	1	0	0	0	0	0	0	1	1	0	0	0	0	0	1	0	2	0	1	0	0	1	1	0	1	0	0	21.87	0
78	0	1	0	0	0	0	0	0	0	1	NA	1	0	NA	1	0	0	1	0	0	1	0	0	0	0	0	0	0	0	0	1	1	0	0	1	2	0	0	0	0	0	1	1	NA	1	0	0	26	0
87	0	0	0	0	1	0	0	0	0	1	NA	1	0	NA	NA	0	0	0	0	0	0	0	0	0	0	0	0	0	0	3	0	1	0	0	1	NA	0	NA	NA	NA	NA	NA	1	NA	0	0	0	25	0
78	0	0	0	0	0	0	0	0	0	0	NA	0	1	0	1	0	0	0	0	0	0	0	0	0	0	0	1	0	0	0	0	0	0	0	3	2	0	0	0	0	0	0	1	NA	1	0	0	NA	2
82	0	0	NA	NA	0	NA	NA	NA	NA	NA	NA	NA	NA	NA	NA	0	0	0	0	0	0	0	1	0	0	1	1	0	0	0	0	0	1	0	1	NA	NA	NA	NA	NA	NA	NA	NA	NA	0	0	0	NA	0
79	1	0	0	0	0	0	0	0	0	0	NA	0	0	0	NA	0	0	0	0	0	0	0	0	0	0	0	0	0	1	0	0	0	0	0	1	2	0	0	0	0	0	1	0	NA	0	0	0	25.4	2
81	0	0	1	0	2	1	0	0	0	0	NA	1	0	2	NA	0	0	1	0	0	1	0	1	0	0	0	0	0	0	1	0	0	0	0	3	0	0	1	1	1	0	0	1	0	0	0	0	20.76	0
76	0	0	0	0	0	0	0	0	0	0	NA	1	0	0	0	0	0	0	0	0	0	0	1	1	0	0	0	0	0	0	0	1	0	0	1	1	0	0	0	1	0	1	0	0	0	0	0	NA	0
76	1	1	0	0	0	0	0	0	0	0	6	0	1	1	NA	0	0	0	0	0	0	0	0	0	0	0	0	0	0	0	2	0	0	0	1	2	0	NA	0	0	0	0	0	0	0	0	0	24	0
90	0	0	0	0	0	1	0	0	0	0	NA	0	0	0	1	0	0	0	0	0	0	0	0	0	0	0	0	0	0	0	0	2	0	0	3	0	1	0	0	1	1	0	0	NA	1	0	0	22.5	0
76	0	0	0	0	0	0	0	0	0	0	NA	1	0	2	1	0	0	0	0	0	0	0	0	0	0	0	0	0	0	0	0	0	0	0	1	2	0	1	0	0	0	1	1	NA	0	0	0	25.69	0
87	1	0	0	0	0	0	0	0	0	1	NA	NA	NA	NA	0	0	0	0	0	0	0	0	1	0	0	0	0	0	0	0	0	0	0	0	3	0	2	1	0	0	0	0	1	0	1	0	0	NA	0
73	0	0	0	0	0	0	0	0	0	0	3	0	0	1	0	0	0	0	0	0	1	0	1	0	1	0	0	0	0	0	0	0	0	NA	1	2	0	0	0	1	0	1	1	0	0	0	0	19	0
85	1	0	0	0	0	0	0	0	0	0	2	0	1	0	0	1	0	0	1	0	0	0	0	0	0	0	0	0	1	0	0	0	0	0	0	0	0	0	1	1	1	0	0	0	2	0	0	NA	NA
82	0	0	1	0	1	0	0	0	0	0	NA	0	1	1	0	NA	NA	NA	NA	NA	NA	NA	NA	NA	NA	NA	NA	NA	NA	NA	NA	NA	NA	NA	0	2	0	2	0	0	0	1	0	0	1	0	0	33.6	0
78	0	0	0	0	0	0	0	1	0	0	NA	NA	NA	NA	NA	0	0	1	0	0	0	0	1	0	0	0	0	0	0	0	0	0	0	0	1	2	0	0	NA	0	0	0	1	NA	0	0	0	23	0
86	0	0	0	0	0	0	0	0	0	0	NA	0	1	0	1	0	0	0	0	0	0	0	0	0	0	0	0	0	0	0	0	1	0	0	1	2	0	0	0	0	NA	0	0	NA	0	0	0	24	2
84	0	0	0	0	0	0	0	0	0	0	NA	0	0	0	0	0	0	1	0	0	0	0	0	0	0	0	1	0	0	0	0	0	0	0	1	2	0	1	0	0	0	NA	0	NA	0	0	0	29	2
86	0	0	1	2	0	0	0	0	0	1	NA	1	0	2	0	0	0	0	0	0	0	0	0	0	0	1	0	0	0	0	0	1	0	0	1	2	0	NA	1	1	0	1	1	NA	2	0	0	26	1
82	0	0	0	0	0	0	0	0	0	0	7	0	1	1	0	0	0	0	0	0	0	0	0	0	0	0	0	0	0	0	0	0	0	0	0	1	0	2	0	0	0	0	0	0	0	0	0	25	1
80	0	0	0	0	0	0	0	0	0	0	4	0	1	1	0	0	0	0	0	0	1	0	1	0	0	0	0	0	0	0	0	0	0	0	1	2	1	0	1	0	0	0	1	NA	0	0	0	22	NA
77	1	1	0	0	0	0	0	0	0	0	6	0	0	0	NA	0	0	0	1	0	0	0	0	0	0	0	0	1	1	0	1	1	0	0	1	1	0	0	0	0	1	0	1	0	0	0	0	25.6	0
81	1	1	0	0	0	1	0	0	0	0	NA	0	1	2	0	0	0	0	0	0	0	0	1	0	0	1	1	0	1	0	1	1	0	0	1	2	0	0	0	0	0	1	1	NA	0	0	0	25	0
93	0	0	0	0	0	0	0	0	0	0	0	0	0	0	0	0	0	0	0	0	0	0	0	0	0	0	0	0	0	0	0	1	0	0	1	2	0	0	0	0	1	0	0	NA	0	0	0	23	0
85	0	0	0	0	0	1	0	0	0	0	2	0	0	0	0	0	0	1	0	0	0	0	0	0	0	0	1	1	0	0	0	0	0	0	1	1	0	NA	0	0	0	NA	0	0	2	0	0	23	0
76	1	0	0	0	0	0	0	0	0	0	NA	1	0	2	NA	0	0	1	0	0	0	0	0	0	0	0	1	0	0	0	0	0	0	0	1	1	0	1	0	0	0	1	1	0	0	0	0	18.9	0
77	1	0	0	0	0	0	0	0	0	1	4	0	0	0	0	0	0	0	0	1	1	0	0	0	0	0	0	0	0	0	0	0	0	0	1	2	1	0	1	0	0	1	1	NA	1	0	0	33	0
84	1	0	0	0	0	1	0	1	0	0	6	0	1	0	0	0	0	0	0	0	0	0	0	0	0	0	0	2	0	0	0	1	0	0	1	0	0	1	0	0	1	1	0	0	0	0	0	23	0
78	0	0	0	0	0	0	0	1	0	1	NA	0	0	0	0	0	0	1	0	0	1	0	0	0	0	1	0	0	0	0	0	0	2	0	1	2	0	0	0	0	0	0	1	0	0	0	0	27	0
83	0	0	0	0	0	0	0	0	0	0	6	0	0	0	0	0	0	0	0	1	1	0	0	0	0	0	0	1	0	0	0	0	0	0	1	1	12	0	1	0	0	0	0	NA	0	0	0	24	0
87	1	0	0	1	0	0	0	0	0	0	11	1	0	1	0	0	0	0	0	0	0	0	0	0	0	0	1	0	1	0	0	0	0	0	1	2	0	1	0	0	0	0	0	0	0	0	0	21.1	1
76	1	1	0	2	0	1	0	0	0	0	8	0	1	0	1	0	0	0	1	0	1	0	0	0	0	0	1	1	0	0	1	1	0	0	1	2	0	0	0	1	0	0	0	NA	0	0	0	34	0
78	1	1	0	2	0	1	0	0	0	0	NA	0	1	0	NA	0	0	0	0	0	1	0	0	0	0	0	1	0	0	0	1	1	0	0	3	2	0	0	0	1	0	NA	0	NA	1	0	0	29	0
78	0	1	0	2	0	0	0	0	0	0	NA	0	0	0	NA	0	0	0	0	0	1	0	0	0	0	0	0	0	0	0	1	0	0	0	1	2	0	0	0	0	0	1	1	NA	0	0	0	37.1	0
91	1	0	0	0	0	0	0	0	0	0	8	0	0	0	0	0	0	0	0	0	0	NA	0	0	0	0	0	0	0	0	0	0	1	0	1	1	0	0	1	1	0	0	1	NA	0	0	0	19	2
71	1	1	0	0	0	0	0	0	0	1	NA	0	0	0	NA	0	0	0	0	0	1	0	1	0	0	0	0	0	0	0	1	0	0	0	1	2	0	0	1	0	0	0	0	NA	0	0	0	23.1	0
79	1	0	0	0	0	0	0	0	0	1	NA	NA	NA	NA	NA	0	0	0	0	0	1	0	0	0	0	1	0	0	0	0	0	0	0	0	1	0	0	0	0	0	0	0	0	0	2	0	0	25	0
83	0	0	0	0	0	0	0	0	0	0	NA	NA	NA	NA	1	0	0	0	0	1	0	0	0	0	0	0	0	0	0	0	0	0	0	0	3	0	0	0	0	0	0	0	1	0	0	0	0	NA	0
80	1	0	0	0	0	1	0	0	0	0	7	0	1	0	1	0	0	0	0	0	0	0	0	0	0	0	0	1	0	0	0	1	0	0	1	0	0	0	0	0	0	0	0	0	0	0	0	23.2	1
79	0	0	0	0	0	1	0	0	0	0	NA	0	0	0	0	0	0	0	0	0	0	0	0	0	0	2	1	1	0	0	0	1	0	0	1	1	0	0	0	0	1	1	1	NA	0	1	0	21	0
75	0	0	0	0	0	0	0	0	0	0	0	0	1	0	1	0	0	0	0	0	1	0	0	0	0	0	0	0	0	0	0	0	0	0	1	1	0	0	0	0	0	1	0	0	0	0	0	25	0
74	1	0	1	2	0	1	0	0	0	0	NA	0	1	0	NA	1	0	0	1	0	0	0	0	0	0	2	0	1	1	0	0	0	0	0	3	2	0	1	0	0	0	0	1	NA	0	0	0	27.1	0
80	1	0	0	0	0	0	0	0	0	0	NA	NA	NA	NA	NA	1	0	0	0	0	0	0	0	0	0	0	0	0	1	0	0	0	0	0	1	2	0	0	0	0	1	1	1	0	0	0	0	NA	0
86	0	0	0	0	0	0	0	0	1	0	NA	NA	NA	NA	NA	0	0	0	0	0	0	0	0	0	0	0	0	0	0	0	0	0	0	0	3	2	NA	0	1	1	1	0	0	1	1	0	0	18	0
80	0	1	0	0	0	0	0	0	0	1	NA	0	0	NA	1	0	0	0	0	0	0	0	1	0	0	1	1	0	0	0	0	2	0	0	1	2	0	0	0	0	0	0	1	NA	0	0	0	23.6	0
70	0	1	0	1	0	1	0	0	0	0	NA	0	1	0	1	0	0	0	0	0	0	0	0	0	0	0	1	0	0	0	1	1	0	0	1	1	0	1	0	0	0	0	0	0	0	0	0	28	0
78	0	0	0	0	0	0	0	0	0	0	NA	0	1	0	0	0	0	0	0	0	0	0	0	0	0	0	0	1	0	0	0	1	0	0	3	2	0	0	0	0	0	1	1	0	0	0	0	26.2	0
96	0	0	1	0	1	1	0	0	0	0	12	0	1	0	0	0	0	0	0	0	0	0	1	0	0	0	0	0	0	2	0	0	0	0	0	1	0	0	1	0	0	0	0	0	0	0	0	19	0
74	1	0	1	1	0	0	0	0	0	1	NA	NA	NA	2	NA	1	0	0	0	0	1	0	1	0	0	0	0	0	0	0	0	0	0	0	1	2	0	0	0	0	0	0	1	1	0	0	0	26	0
78	1	0	0	0	0	0	0	0	0	1	9	0	0	0	0	0	0	0	0	0	1	0	0	0	0	0	0	1	0	0	0	1	0	0	1	2	0	0	0	0	0	1	1	1	0	1	0	23	1
85	1	0	0	0	1	0	0	0	0	0	6	0	0	NA	NA	0	0	0	0	NA	1	0	1	0	0	0	0	0	0	0	0	0	0	0	1	2	0	0	0	0	0	0	1	1	1	0	0	26	0
89	0	1	0	0	0	1	0	0	0	1	NA	0	0	0	0	0	0	1	0	0	0	0	0	0	0	0	1	0	0	0	0	0	0	0	1	1	0	0	0	0	1	1	0	0	0	0	0	22.7	0
86	1	0	0	0	1	0	0	0	1	0	4	1	0	2	NA	0	0	0	0	0	2	0	0	0	0	0	0	0	0	2	0	0	0	0	0	2	0	0	0	0	0	0	0	0	2	0	0	24	0
84	0	0	0	0	0	0	0	0	0	0	3	1	0	0	0	0	0	0	0	0	0	0	0	0	0	0	0	0	0	0	0	0	0	0	3	1	0	2	0	0	0	0	0	0	1	0	0	23	0
84	1	0	0	0	0	0	0	0	0	1	6	0	0	0	0	0	0	1	0	0	1	0	0	1	1	0	0	0	0	0	0	1	0	0	1	2	0	1	0	0	0	0	1	0	0	0	0	31.2	0
66	0	0	0	0	0	0	0	0	0	0	0	0	0	0	1	0	0	0	0	0	0	0	0	0	0	0	0	0	0	0	0	0	0	0	1	1	0	0	0	0	0	0	1	0	0	0	0	22	0
83	0	0	0	0	0	0	0	0	0	0	NA	0	1	0	1	0	0	0	0	0	0	0	0	0	0	0	0	0	0	0	0	0	0	0	1	1	0	0	0	0	0	1	0	NA	0	0	0	24	0
81	0	0	0	0	0	0	0	0	0	1	NA	1	0	2	NA	0	0	0	0	0	1	0	1	0	0	3	0	1	0	0	0	0	0	0	1	2	0	0	0	0	0	0	1	NA	0	0	0	26	2
65	0	0	0	0	0	0	0	0	0	1	5	0	0	0	1	0	0	0	0	0	0	0	0	1	0	0	0	0	0	0	0	0	0	0	1	2	1	0	0	0	0	0	1	0	0	0	0	25	0
82	1	0	1	0	0	0	0	0	0	1	NA	0	1	2	NA	1	0	0	0	0	1	0	0	0	0	0	0	0	1	0	0	1	0	0	1	2	0	0	0	1	0	1	1	NA	0	0	0	26.7	1
76	1	0	0	0	0	0	0	0	0	1	4	0	1	0	0	0	0	0	0	0	1	0	0	0	0	0	0	0	1	0	0	0	0	0	1	2	0	0	0	1	0	0	1	NA	0	0	0	22.7	0
89	1	0	0	0	0	0	0	0	0	0	NA	0	0	0	0	0	0	0	0	0	1	0	1	0	0	0	0	1	0	0	1	1	0	0	1	1	0	1	0	0	0	1	0	0	0	0	0	23	1
83	1	0	0	0	0	1	0	0	0	0	NA	0	0	2	NA	0	0	0	0	0	0	0	0	0	0	0	0	1	0	0	0	1	0	0	3	2	0	0	0	1	0	0	0	NA	0	0	0	23	0
84	0	0	0	0	0	0	0	0	0	0	7	0	1	0	0	0	0	0	0	0	0	0	0	1	0	0	0	0	0	0	0	2	0	0	1	2	0	0	0	1	0	0	0	1	0	0	0	23.6	0
83	1	0	0	0	0	0	0	0	0	0	NA	NA	NA	NA	NA	0	0	0	0	0	0	0	0	0	0	0	0	0	0	0	0	1	0	0	3	2	0	0	0	0	0	1	0	NA	0	0	0	30	0
74	1	0	0	0	0	0	0	0	0	0	8	0	0	0	NA	0	0	0	0	0	0	0	0	0	0	0	1	0	0	0	0	0	0	0	1	2	0	0	0	1	0	0	0	0	0	0	1	27.3	0
84	0	1	0	0	0	0	0	0	0	0	4	0	0	1	1	0	0	0	0	1	1	0	0	0	0	0	1	0	0	0	3	0	0	0	1	2	0	1	0	0	1	0	0	1	0	0	0	26	0
79	0	0	0	0	0	0	0	0	1	0	NA	0	0	0	0	0	0	0	0	0	0	0	0	0	0	0	0	0	0	0	0	0	0	0	3	2	0	0	0	0	0	0	0	0	2	0	0	27.4	0
74	1	0	0	0	0	0	0	0	0	0	1	0	1	1	1	0	0	0	0	0	0	0	0	0	0	0	0	0	0	0	0	0	0	0	2	2	0	0	0	0	0	0	0	0	0	0	0	23.9	0
72	0	0	0	0	0	1	0	1	0	0	NA	0	1	2	0	0	0	1	0	0	0	0	0	0	0	0	1	1	0	0	0	1	0	0	1	NA	0	1	0	0	0	0	1	0	0	0	0	30.5	2
66	1	0	1	0	0	0	0	0	0	1	11	0	0	0	0	0	0	0	1	0	1	0	1	0	0	0	0	1	0	0	0	0	0	0	1	1	0	0	0	0	0	0	1	NA	0	0	0	23	0
78	1	0	0	0	0	0	0	0	0	0	NA	0	0	0	1	0	0	0	0	1	1	1	0	0	0	0	0	0	0	0	0	0	0	0	1	2	2	2	0	0	0	0	0	NA	0	0	0	25	0
83	0	0	0	0	0	0	0	0	0	0	NA	0	0	2	NA	0	0	0	0	0	0	0	0	1	0	0	1	0	0	0	0	0	0	0	3	0	0	0	0	0	0	0	0	NA	0	0	0	28.1	0
83	1	0	0	0	0	0	0	0	0	0	NA	0	0	0	1	0	0	0	0	0	0	0	0	0	0	0	0	0	0	0	0	0	0	0	3	2	0	0	0	0	1	0	1	NA	0	0	0	27	0
79	0	0	0	0	0	0	0	0	0	1	NA	0	0	0	1	0	0	0	0	0	1	0	0	0	0	0	1	0	0	1	0	0	0	0	1	1	0	0	0	1	0	0	0	0	0	0	0	19.6	0
67	0	0	1	0	1	0	0	0	0	0	14	0	1	0	0	1	0	0	1	0	0	0	0	0	0	0	0	1	0	0	0	0	0	0	1	2	0	0	NA	0	0	0	0	1	0	0	0	27.8	0
81	1	0	0	2	0	0	0	0	0	0	NA	0	0	0	NA	0	0	0	0	0	0	0	0	0	0	0	0	0	1	0	0	0	0	0	3	1	0	0	NA	0	0	0	1	NA	0	0	0	20.9	NA
79	1	0	0	0	0	0	0	0	0	0	NA	0	0	0	0	0	0	0	0	0	1	0	1	1	0	1	0	0	1	0	0	1	0	0	1	2	0	0	0	0	0	0	0	NA	0	0	0	25.26	0
75	0	0	0	0	0	0	0	0	0	1	NA	0	1	0	NA	0	0	0	0	0	0	0	0	0	0	0	0	0	0	0	0	0	0	0	1	2	0	1	0	0	0	1	1	0	0	0	0	23	0
71	0	0	0	0	0	0	0	0	0	1	NA	0	0	0	0	0	0	0	0	0	1	0	1	0	0	0	0	0	0	0	0	0	0	0	1	2	0	0	0	0	0	0	1	0	0	0	0	30.8	0
76	0	0	0	0	0	0	0	0	0	0	2	0	1	0	0	0	0	0	0	0	0	0	0	0	0	1	0	0	0	0	0	1	1	0	1	2	0	0	NA	1	0	0	0	0	0	1	0	20.4	0
91	1	0	0	0	0	0	0	0	0	0	9	0	0	0	NA	0	0	0	0	0	1	0	0	0	0	0	0	0	0	0	0	0	0	1	1	NA	0	0	0	0	0	0	0	0	0	0	0	24.4	0
81	0	0	0	0	0	0	0	0	1	0	NA	0	0	0	0	0	0	0	0	0	1	0	0	0	0	0	0	0	0	0	0	1	0	0	3	2	0	0	0	0	0	0	1	NA	0	0	0	40	0
82	0	0	0	2	0	1	0	0	NA	1	7	0	1	0	0	0	0	0	0	0	1	0	1	0	0	0	1	0	0	0	0	0	0	0	3	2	0	0	0	1	0	0	1	1	1	0	0	22	1
79	0	0	0	0	0	0	0	0	0	0	0	0	0	0	1	0	0	0	0	0	0	0	0	0	0	0	0	0	0	0	0	0	0	0	1	2	0	0	0	0	1	0	0	0	0	0	0	20.9	0
91	0	0	0	0	0	0	0	0	0	1	6	NA	NA	NA	NA	0	0	0	0	0	2	NA	1	0	0	0	0	1	0	0	0	1	0	0	1	NA	0	0	0	1	0	0	1	0	2	0	0	22	0
86	1	0	1	0	0	0	0	0	0	0	NA	NA	NA	NA	NA	0	0	1	0	0	0	0	0	0	0	0	0	0	1	0	0	0	0	0	3	2	0	2	NA	0	0	1	0	NA	0	0	0	13.3	1
72	0	1	0	1	0	0	0	0	0	0	4	0	1	0	0	0	0	0	0	0	0	0	0	0	0	0	0	1	0	0	1	0	0	0	2	1	0	0	0	1	0	0	1	0	2	0	0	31.3	0
80	0	0	0	0	0	0	0	0	0	0	2	0	0	0	1	0	0	0	0	0	0	0	0	0	0	0	0	0	0	0	0	0	0	0	1	1	0	1	0	0	0	0	0	1	0	0	0	29.9	0
75	1	0	0	0	0	0	0	0	0	0	NA	0	0	0	1	0	0	1	0	0	0	0	0	0	0	0	0	1	0	0	0	0	0	0	1	2	0	0	0	0	0	0	1	0	0	0	0	21.6	0
84	1	0	0	0	0	1	0	0	0	0	8	0	1	0	NA	0	0	1	0	0	0	0	0	0	0	0	0	0	1	0	0	0	0	0	2	2	0	0	0	0	0	0	0	0	0	0	0	16	0
70	0	0	1	0	0	1	0	1	0	0	NA	0	1	0	NA	1	0	0	0	0	0	0	0	1	0	0	1	1	0	0	0	1	0	0	3	2	0	0	0	0	0	0	0	0	0	0	0	27.8	0
82	0	0	0	0	0	0	0	1	0	0	NA	0	1	0	NA	0	0	0	0	0	0	0	0	0	0	0	1	0	0	0	0	1	1	0	1	0	0	1	0	0	0	1	1	NA	0	0	0	25	0
76	1	0	0	0	0	0	0	0	0	0	NA	0	1	2	NA	0	0	0	0	0	0	0	0	0	0	0	0	0	0	0	0	1	0	0	1	0	0	1	0	0	0	1	0	0	0	0	0	25	0
80	0	0	0	0	0	0	0	0	0	0	4	1	0	1	1	0	0	1	0	0	0	0	0	0	0	0	1	0	0	0	0	0	0	0	1	0	0	0	0	0	0	0	0	1	0	0	0	19.7	0
79	0	0	0	0	0	0	0	0	0	0	NA	0	1	0	NA	0	0	0	0	0	0	0	0	0	0	0	0	0	0	0	0	0	0	0	1	NA	0	0	0	0	0	0	NA	NA	0	0	0	22.4	2
77	1	0	0	0	0	0	0	0	0	0	NA	0	1	2	NA	0	0	0	0	0	0	0	0	0	0	0	1	0	0	0	0	0	0	0	3	1	0	0	0	1	0	0	1	0	1	0	0	30	0
73	1	1	0	0	0	0	0	0	0	1	11	0	1	0	0	0	0	0	0	0	1	0	1	0	0	0	1	0	0	0	1	1	0	0	1	0	0	0	0	0	0	0	1	0	0	0	0	36.9	0
70	0	1	0	0	0	0	0	0	0	0	NA	0	0	1	NA	0	0	0	0	1	1	0	0	0	0	0	0	0	0	0	0	1	0	0	1	2	1	1	0	1	0	1	0	NA	2	1	0	NA	0
88	1	0	0	0	0	1	0	0	0	0	NA	0	1	0	0	0	0	0	0	0	0	0	1	0	0	0	1	1	0	0	0	2	0	0	1	0	1	0	0	0	1	1	1	NA	0	0	0	30	0
82	0	0	0	0	0	0	0	0	0	1	NA	0	0	0	0	0	0	0	0	0	0	0	0	0	0	0	0	0	0	0	0	0	0	0	0	0	0	0	0	1	0	0	1	0	0	0	0	21.5	1
81	1	0	0	0	0	1	0	0	0	0	NA	0	1	2	NA	1	0	0	0	0	0	0	0	0	0	0	1	1	0	0	0	0	0	0	1	2	0	0	0	0	0	0	0	0	0	0	0	2.6	0
76	1	1	0	0	0	0	0	0	0	0	NA	NA	NA	NA	NA	0	0	0	0	0	0	0	0	0	0	1	0	0	1	0	0	0	0	0	1	2	0	0	0	0	0	1	0	0	0	0	0	22.6	0
77	1	0	0	0	0	0	0	0	0	1	5	0	0	1	0	0	0	0	0	0	1	0	0	0	0	0	1	0	1	0	0	1	0	0	3	2	0	2	0	1	0	0	0	0	1	0	0	22	1
84	0	0	0	0	0	1	0	0	0	1	3	0	0	0	0	0	0	0	0	0	1	0	1	0	0	0	0	0	0	0	0	0	0	0	1	2	0	0	NA	0	0	0	0	NA	0	0	0	21	2
78	0	0	0	0	0	0	0	0	0	1	6	0	0	0	1	0	0	0	0	0	1	0	1	0	0	1	0	0	0	0	0	1	1	0	3	2	0	0	0	1	0	0	1	NA	2	0	0	25	0
83	0	0	1	0	0	0	0	0	0	1	8	0	0	0	0	0	0	1	0	1	1	0	0	0	0	0	0	0	2	0	0	1	0	0	1	2	0	0	1	0	0	1	1	NA	2	0	0	22	NA
73	1	0	0	0	0	0	0	1	0	0	NA	0	0	0	NA	0	0	1	1	0	0	1	0	0	0	0	0	0	0	0	0	0	0	0	3	2	0	0	0	0	0	0	0	0	0	0	0	27	0
82	1	0	0	0	0	0	0	0	0	0	NA	0	0	0	NA	0	0	0	0	0	0	0	0	0	0	0	0	0	0	0	0	0	0	0	1	1	0	1	NA	0	0	0	0	NA	0	0	0	16	0
88	1	0	0	0	0	0	0	0	0	0	NA	0	0	0	NA	0	0	0	0	1	2	0	0	0	0	0	1	0	0	0	0	2	0	0	3	1	1	0	0	1	1	0	0	NA	0	0	0	19.4	0
74	1	0	0	0	0	0	0	0	0	0	NA	0	1	0	1	0	0	0	0	0	0	0	0	0	0	0	0	0	0	0	0	0	0	0	1	2	0	0	0	0	0	0	0	0	1	0	0	22.7	2
77	0	0	0	0	0	0	0	0	0	1	NA	0	0	0	1	0	0	0	0	0	0	0	0	0	0	0	0	0	0	0	0	0	0	0	1	2	0	0	1	0	0	0	1	0	0	0	0	22	0
95	1	0	0	0	0	0	0	0	0	0	4	0	0	0	0	NA	NA	NA	NA	NA	NA	1	NA	NA	NA	NA	NA	NA	NA	NA	NA	NA	NA	NA	3	1	0	2	0	0	0	1	0	0	0	0	0	24	0
86	0	0	0	0	0	0	0	0	0	1	NA	NA	NA	NA	NA	0	0	0	0	0	1	0	0	0	0	0	0	0	0	0	0	0	0	0	1	2	0	0	1	1	0	0	1	NA	0	0	0	17.5	2
83	0	0	0	0	0	0	0	0	0	0	6	0	0	0	0	0	0	0	0	1	1	0	1	0	0	0	1	0	0	0	0	0	0	0	1	NA	0	NA	0	0	0	1	0	0	0	0	0	21	0
92	0	0	0	0	0	0	0	0	0	0	6	0	0	0	NA	0	0	0	0	0	0	0	1	0	0	0	1	0	0	0	0	1	0	0	1	1	0	0	0	0	0	0	0	0	0	0	0	NA	0
82	1	0	0	0	0	0	0	0	0	1	NA	0	1	0	0	0	0	1	0	1	0	0	0	1	0	1	0	0	0	0	0	1	0	0	1	0	1	0	1	0	1	1	1	0	0	0	0	21.6	0
73	1	0	0	0	0	1	0	1	0	0	NA	0	0	0	0	0	0	0	0	0	0	0	0	0	0	0	0	1	1	0	0	1	0	0	3	1	0	0	1	0	0	0	0	NA	0	0	0	NA	0
88	1	0	0	0	0	0	0	0	0	0	7	0	0	0	0	0	0	0	0	0	0	0	0	0	0	0	0	0	0	0	0	0	0	0	1	1	0	0	0	0	0	0	1	0	0	0	0	19.8	0
85	1	1	0	0	0	0	0	1	0	1	NA	0	1	0	0	0	0	1	0	0	1	0	0	1	0	0	1	0	0	0	1	0	0	0	3	0	0	0	0	1	0	1	0	0	0	1	0	20.7	2
81	1	0	0	0	0	0	0	0	0	0	NA	0	0	0	NA	0	0	0	0	0	0	0	0	0	0	0	0	0	0	0	0	1	0	0	1	NA	0	0	0	0	0	0	0	NA	0	0	0	24.3	0
83	1	0	0	0	0	0	0	1	0	1	11	0	0	0	0	0	0	0	0	0	0	0	0	1	0	0	1	0	0	0	0	1	0	0	1	2	0	0	0	0	1	0	0	0	0	1	0	18.9	0
76	0	0	0	0	0	0	0	0	0	0	NA	0	1	0	1	0	0	0	0	0	0	0	0	0	0	0	0	0	0	0	0	0	0	0	1	NA	0	NA	0	0	0	0	0	NA	0	0	0	21	0
79	0	0	0	0	0	0	0	0	0	1	NA	0	0	0	1	0	0	0	0	0	0	0	0	0	0	0	0	0	0	0	0	0	0	0	3	2	0	0	0	1	0	0	0	NA	1	0	0	30.5	0
80	1	0	0	0	0	0	0	0	0	0	NA	NA	NA	NA	NA	0	0	0	0	0	0	0	0	0	0	0	0	0	0	0	0	1	0	0	3	0	0	0	0	0	0	0	1	0	0	0	0	26.1	0
86	1	0	0	0	0	0	0	0	0	0	NA	0	0	0	0	0	0	0	0	0	0	0	0	0	0	0	0	0	0	0	0	0	0	0	3	2	0	0	0	1	0	0	0	0	0	0	0	23.9	0
68	0	0	0	0	0	0	0	0	0	1	4	0	0	0	1	0	0	0	0	0	1	0	0	0	0	0	0	0	0	0	0	0	0	0	1	2	0	0	0	0	0	0	1	NA	0	0	0	23.2	0
84	1	0	0	0	0	0	0	0	0	0	NA	NA	NA	0	NA	0	0	0	0	1	0	0	0	0	0	0	0	0	1	0	0	0	0	0	1	2	0	2	NA	1	0	1	0	0	0	0	0	23	0
76	1	0	0	0	0	0	0	0	0	1	2	0	0	0	0	0	0	0	0	0	0	0	0	0	0	0	0	0	1	0	0	0	0	0	1	1	0	0	0	0	0	0	1	0	0	0	0	27	0
68	1	0	0	1	0	0	0	0	0	1	6	1	0	0	0	0	0	0	0	0	1	0	0	0	0	0	1	1	0	0	0	1	0	0	1	1	2	0	0	0	0	1	0	0	0	0	0	25.4	0
73	1	0	0	0	0	0	0	0	0	0	4	0	1	2	0	0	0	1	1	0	0	0	0	0	0	0	1	1	1	0	0	0	0	0	1	0	0	0	0	0	0	0	0	0	0	0	0	29	0
76	1	0	0	0	0	0	0	0	0	1	NA	0	0	0	1	0	0	0	0	0	1	0	0	0	0	0	0	0	0	0	0	0	0	0	1	2	0	0	0	0	0	0	1	0	0	0	0	NA	0
83	0	0	0	0	0	0	0	0	0	0	4	0	1	0	1	0	0	0	0	0	1	0	0	0	0	2	0	0	0	0	0	0	0	0	1	NA	0	0	0	0	0	0	0	0	0	0	0	20	0
84	1	0	1	0	0	0	0	0	0	0	NA	0	0	0	NA	0	1	0	0	0	0	0	0	0	0	0	1	0	1	0	0	0	0	0	1	2	0	2	1	0	0	1	1	0	0	0	0	26	0
88	0	0	1	0	0	1	0	0	0	0	NA	0	1	1	0	0	0	1	0	0	0	0	0	0	0	0	1	0	0	0	0	0	0	0	1	2	0	1	0	1	0	1	0	0	0	0	0	20.9	1
80	0	1	0	0	0	1	0	0	0	0	NA	0	1	0	NA	0	0	0	0	0	0	0	0	0	0	0	1	0	0	0	1	1	0	0	1	1	0	2	1	0	0	1	0	NA	0	0	0	29	0
78	0	0	0	0	0	0	0	0	0	0	NA	0	0	2	1	0	0	0	0	0	1	0	0	0	0	1	0	0	0	0	0	0	0	0	3	NA	0	0	0	0	0	0	NA	NA	0	0	0	25	0
73	0	1	0	0	0	0	0	0	0	1	NA	0	0	0	0	0	0	0	0	0	1	0	1	0	0	1	0	0	0	0	1	0	0	1	1	NA	0	0	0	0	0	0	1	0	0	0	0	22	0
67	1	1	0	0	0	0	0	0	0	1	NA	0	0	0	NA	0	0	0	0	0	0	0	1	0	0	0	0	0	1	0	1	0	0	0	1	0	0	0	0	0	0	0	1	0	0	0	0	33.2	0
76	0	0	1	0	0	0	0	0	0	0	NA	0	1	0	0	0	0	0	0	0	0	0	0	0	0	0	0	1	0	0	0	1	0	0	1	NA	0	0	0	0	0	0	0	0	0	0	0	22.3	0
79	0	1	0	0	0	0	0	0	0	1	NA	0	0	0	NA	0	0	0	0	0	1	0	0	0	0	0	0	0	0	0	1	0	0	0	1	2	0	0	0	0	0	0	1	NA	0	0	0	42.7	0
73	0	0	0	0	0	0	0	0	0	1	NA	1	0	2	1	0	0	0	0	0	2	0	1	0	0	0	0	0	0	0	0	0	1	0	3	NA	0	1	0	0	0	0	0	NA	0	0	0	19	0
88	1	1	1	2	0	0	0	1	0	0	NA	0	0	0	0	0	0	0	0	0	1	0	0	0	0	0	1	1	0	0	3	0	0	0	1	1	0	0	0	0	0	0	0	0	0	0	0	20.2	0
74	1	1	0	2	0	1	0	0	0	0	8	0	1	0	0	0	0	0	0	0	0	0	0	0	0	0	1	0	1	0	0	1	0	0	1	1	0	0	1	1	0	1	1	0	0	0	0	28	2
70	0	0	0	0	0	0	0	0	0	0	NA	0	1	1	1	0	0	0	0	0	0	0	1	0	0	0	0	0	0	0	0	0	0	0	1	1	0	1	0	0	0	1	0	0	0	0	0	19.8	0
89	1	0	1	0	0	0	0	0	0	0	NA	0	0	2	0	0	0	0	0	0	0	0	1	0	0	0	0	0	1	0	0	0	2	0	3	1	0	1	0	0	0	0	0	NA	0	0	0	23.4	0
90	1	0	0	0	0	0	0	0	0	1	NA	0	1	0	NA	NA	NA	NA	NA	NA	NA	NA	NA	NA	NA	NA	NA	NA	NA	NA	NA	NA	NA	NA	3	NA	0	0	0	0	0	0	1	NA	0	0	0	32.9	0
85	1	1	0	0	0	0	0	0	0	0	12	0	0	0	0	0	0	0	0	0	0	0	0	0	0	0	0	0	1	0	1	0	0	0	1	NA	0	0	NA	0	0	NA	0	1	0	0	0	19.8	0
85	0	0	0	0	0	0	0	0	0	0	NA	0	0	1	0	0	0	0	0	0	1	0	1	0	0	0	0	0	0	0	0	1	0	0	1	2	0	0	0	1	1	0	1	0	0	0	0	24	0
80	0	0	1	0	0	0	0	0	0	0	NA	0	0	2	0	1	0	0	0	0	0	0	0	0	0	0	0	0	0	0	0	0	0	0	1	1	12	0	1	0	0	0	0	0	0	0	0	19.1	0
74	0	0	0	0	0	0	0	1	0	0	NA	NA	NA	NA	1	1	0	0	0	0	1	0	0	0	0	0	0	0	0	0	0	0	0	0	3	1	0	0	0	1	1	0	0	1	2	0	0	26	0
78	0	0	0	0	0	0	0	0	0	0	9	0	0	1	0	0	0	0	0	0	0	0	0	0	0	0	0	0	0	1	0	0	0	0	1	1	0	1	0	0	0	0	0	0	0	0	0	25	0
76	0	0	0	0	0	0	0	0	0	1	3	0	1	1	1	0	0	0	0	0	0	0	0	0	0	0	0	0	0	0	0	0	0	0	1	1	0	0	0	0	0	0	1	0	0	0	0	22	0
81	1	1	0	0	0	0	0	0	0	0	NA	NA	NA	NA	NA	0	0	0	0	0	1	0	1	0	0	1	0	0	1	0	0	1	0	0	1	2	0	0	0	1	0	0	1	NA	0	0	0	29	0
56	0	0	0	0	0	0	0	0	0	0	NA	NA	NA	NA	NA	0	0	0	0	1	1	0	0	0	0	0	0	0	0	0	0	0	0	0	2	2	0	NA	NA	0	0	0	1	NA	0	0	0	19.6	0
75	0	0	0	0	0	0	0	0	0	0	NA	NA	NA	NA	NA	NA	NA	NA	NA	NA	NA	NA	NA	NA	NA	NA	NA	NA	NA	NA	NA	NA	NA	NA	1	2	0	0	NA	0	0	0	1	NA	0	0	0	21.9	0
87	0	0	0	0	0	0	0	1	0	0	NA	0	1	2	NA	0	0	0	0	1	1	0	0	0	0	0	0	0	0	0	0	0	0	0	1	2	0	1	0	1	0	2	0	0	1	0	0	32.5	0
79	0	1	0	0	0	0	0	0	0	1	NA	0	0	0	1	0	0	0	0	0	1	0	0	0	0	0	1	0	0	0	2	0	0	0	1	2	0	1	0	1	0	1	0	0	0	0	0	32	0
83	0	0	0	0	0	0	0	0	0	1	4	0	0	0	0	0	0	0	0	0	0	0	0	0	0	0	0	0	0	0	0	0	0	0	3	2	0	0	0	0	0	0	1	0	0	0	0	22	0
82	0	0	0	0	0	0	0	1	0	0	7	0	0	0	0	0	0	1	0	0	0	0	0	0	0	0	1	0	0	0	0	0	0	0	1	1	0	0	0	0	0	0	1	0	0	0	0	24.6	1
81	0	0	0	0	0	0	0	0	1	1	4	0	0	0	1	0	0	0	0	0	1	0	0	0	0	0	0	0	0	0	0	1	0	0	0	1	0	0	0	0	0	0	0	0	2	0	0	17	0
77	0	0	0	0	0	0	0	0	0	0	NA	NA	NA	NA	NA	0	0	0	0	0	1	0	0	0	0	0	1	0	0	0	0	1	0	0	1	1	0	0	0	0	0	1	1	0	0	0	0	20.08	0
71	0	0	0	0	0	0	0	0	0	0	NA	0	0	2	NA	0	0	0	0	1	1	0	0	0	0	0	1	0	0	0	0	0	0	0	1	2	0	2	NA	0	0	1	0	NA	0	0	0	25.5	0
81	1	0	0	0	0	0	0	0	0	0	NA	0	0	0	0	0	0	0	0	0	0	0	0	0	0	0	1	0	1	0	0	1	0	0	1	0	0	0	0	0	0	0	0	0	0	0	0	26.8	0
72	1	1	0	2	0	1	0	0	0	1	NA	0	0	0	NA	0	0	0	0	0	1	0	0	0	0	0	0	0	0	0	0	2	0	0	1	1	0	0	NA	1	0	0	0	NA	2	0	0	31	0
80	0	0	1	0	0	1	0	0	0	1	9	0	1	1	0	0	0	0	0	0	0	0	0	0	0	0	0	0	0	0	0	1	0	0	3	1	1	0	1	1	0	0	0	2	0	0	0	21.7	2
73	1	1	0	0	0	0	0	0	0	0	11	0	0	0	1	0	0	1	0	0	0	0	0	0	0	0	1	1	0	0	1	1	0	0	1	1	0	0	0	0	0	0	0	0	0	0	0	23	2
90	1	0	0	0	0	0	0	0	0	0	NA	0	0	0	0	0	0	0	1	0	0	0	0	0	0	0	0	1	1	0	0	1	0	0	1	2	0	0	0	0	0	1	1	0	0	0	0	NA	2
89	0	1	0	0	0	0	0	0	0	0	NA	NA	NA	NA	NA	0	0	0	0	0	1	0	0	0	0	0	0	0	0	0	1	0	0	0	1	0	2	0	0	0	0	1	0	0	1	0	0	28.7	2
83	1	0	0	0	0	0	0	1	0	0	NA	0	0	0	0	0	0	0	0	0	0	0	0	0	0	0	0	1	1	0	0	1	0	0	1	1	0	0	0	0	0	0	1	0	0	0	0	22.5	0
85	1	0	0	0	0	0	0	0	0	0	NA	0	0	0	0	0	0	1	0	0	0	0	0	0	0	1	0	0	1	0	0	0	0	0	1	2	0	0	0	0	0	1	1	0	0	0	0	20.2	0
85	1	0	0	0	0	0	0	0	0	0	12	0	0	0	0	0	0	0	0	0	0	0	0	0	0	0	0	1	0	0	0	1	0	0	1	NA	0	0	0	0	0	0	0	0	0	0	0	21	0
86	1	0	0	1	1	0	0	0	0	0	13	0	1	2	NA	0	0	0	0	0	0	0	0	0	0	0	0	0	0	0	0	1	0	0	1	2	0	1	0	0	0	0	0	1	0	0	0	17	0
72	1	0	0	0	0	0	0	0	0	0	13	0	1	2	NA	0	0	0	0	0	0	0	0	0	0	0	0	0	0	0	0	0	0	0	1	NA	0	2	0	0	0	0	0	0	0	0	0	26	0
81	0	0	0	0	1	0	0	0	0	0	4	0	1	0	0	0	1	0	0	0	0	0	0	0	0	0	0	0	0	0	0	0	0	0	1	NA	0	1	0	0	0	0	0	0	0	1	0	28	2
77	0	0	0	0	0	0	0	0	0	1	6	0	1	0	0	0	0	0	0	0	0	0	0	0	0	0	0	0	0	0	0	0	0	0	1	0	0	0	0	0	0	0	1	0	0	0	0	18.7	0
75	1	0	0	0	1	1	0	0	0	0	NA	0	1	0	0	0	0	1	0	0	1	0	0	0	0	0	1	0	1	1	0	0	0	0	0	1	0	1	0	0	0	1	1	0	0	0	0	27.1	1
72	0	0	0	0	0	1	0	1	0	1	6	0	0	0	0	0	0	1	0	0	1	0	0	0	0	0	1	1	0	0	0	0	0	0	1	2	0	0	0	0	0	0	1	0	0	0	0	22.9	0
77	0	1	1	0	0	0	1	0	0	0	NA	NA	NA	NA	1	NA	NA	NA	NA	NA	NA	NA	NA	NA	NA	NA	NA	NA	NA	NA	NA	NA	NA	NA	1	2	0	0	1	0	0	1	NA	NA	0	0	0	NA	0
71	1	0	0	0	0	0	0	0	0	0	NA	0	1	0	NA	0	0	0	0	0	1	0	0	0	0	0	1	0	1	0	0	0	0	0	1	2	0	0	0	0	0	0	0	NA	0	0	0	24.3	0
85	0	0	0	1	0	0	0	0	0	1	NA	0	0	0	1	0	0	0	0	1	0	0	1	0	0	0	0	0	0	0	0	0	0	0	3	2	0	0	1	0	0	1	1	NA	1	0	0	24.24	2
78	0	0	0	0	0	0	0	0	0	0	4	NA	NA	NA	NA	0	0	0	0	0	0	0	1	0	0	1	0	0	0	0	0	0	0	0	1	NA	0	0	0	0	0	0	1	0	0	0	0	27	0
80	1	1	1	0	0	1	0	0	0	0	NA	0	1	1	NA	NA	NA	NA	NA	NA	1	NA	NA	1	NA	NA	NA	1	NA	NA	NA	NA	NA	NA	1	2	0	0	0	0	1	2	0	0	0	0	0	26	0
76	0	0	0	0	0	0	0	0	0	0	6	0	0	0	1	0	0	0	0	0	0	0	0	0	0	0	1	0	0	0	0	0	0	0	1	2	0	0	0	0	0	0	1	0	0	0	0	30	0
71	0	0	0	0	0	0	0	0	0	1	NA	0	1	0	NA	0	0	0	0	0	2	0	1	0	0	0	0	0	0	0	0	0	0	0	1	2	0	0	0	0	0	0	1	0	0	0	0	22.8	0
76	1	0	0	0	0	0	0	0	0	0	NA	0	0	0	0	0	0	0	0	0	0	0	0	0	0	0	0	1	1	0	0	0	0	0	2	2	0	0	0	0	0	0	0	0	0	0	0	NA	0
82	0	0	0	0	0	0	0	0	0	1	NA	0	0	0	0	0	0	0	0	0	0	0	0	0	0	0	0	1	0	0	0	0	0	0	3	2	0	0	0	0	0	1	0	1	0	0	0	NA	0
80	1	0	1	0	0	0	0	0	0	1	10	0	0	0	NA	0	0	0	0	0	0	0	1	0	0	0	0	0	0	0	0	1	0	0	1	NA	0	0	0	1	0	0	1	0	2	0	0	17.2	0
76	1	0	0	0	0	0	0	0	0	1	4	0	0	0	0	0	0	0	0	0	1	0	0	0	0	0	0	1	0	0	0	0	0	0	1	2	0	1	0	0	0	0	0	0	0	0	0	35.2	0
90	0	0	1	0	0	0	0	0	0	0	6	NA	NA	NA	NA	0	0	0	0	0	0	0	1	0	0	2	0	1	0	0	0	1	1	0	1	2	0	0	0	1	0	0	1	0	0	0	0	22	1
70	0	0	0	0	0	0	0	0	0	1	NA	0	0	0	0	0	0	0	0	0	0	0	0	0	0	0	0	0	0	0	0	1	0	0	1	1	0	0	0	0	0	0	1	0	0	0	0	23	0
86	1	0	0	0	0	0	0	1	0	0	NA	0	0	0	1	0	0	0	0	0	0	0	0	0	0	0	0	0	0	0	0	1	0	0	1	2	0	1	0	0	0	0	0	0	0	0	0	20	0
84	1	1	0	0	0	0	0	0	0	0	7	0	0	1	1	0	0	0	0	0	0	0	0	0	0	0	0	0	0	0	0	0	0	0	1	2	0	0	0	0	0	0	0	0	0	0	0	21	0
84	0	0	0	0	0	NA	NA	0	0	0	2	NA	NA	NA	NA	0	0	0	0	0	0	0	0	0	0	0	0	0	0	0	0	0	0	0	1	2	0	2	0	0	0	1	0	0	0	0	0	21	0
82	0	0	0	0	0	0	0	0	0	0	2	NA	NA	NA	NA	0	0	0	0	0	0	0	0	1	0	0	0	0	0	0	0	0	0	0	1	2	0	0	0	0	0	0	1	2	2	0	0	27	1
90	1	0	0	0	0	0	0	0	0	1	NA	0	0	0	NA	1	0	0	0	0	0	0	0	0	0	0	1	0	0	0	0	0	0	0	1	1	2	1	0	0	0	0	0	NA	0	0	0	24.2	0
69	0	0	0	0	0	1	0	0	0	0	6	1	0	0	1	1	0	0	1	1	0	0	1	0	0	0	1	1	0	0	0	1	0	0	1	2	0	0	0	0	0	1	0	0	0	0	0	21	0
65	1	0	0	1	0	0	0	0	0	1	NA	0	1	1	0	0	0	1	0	0	1	0	0	0	0	0	0	0	1	0	0	0	0	0	1	0	0	0	0	0	0	0	1	0	0	0	0	31.2	0
75	1	0	0	0	0	1	0	0	0	0	NA	0	1	1	0	0	0	1	0	0	0	0	0	0	0	0	1	1	0	0	0	0	0	0	3	2	0	0	0	0	0	1	0	0	1	0	0	26.5	0
79	1	0	1	0	0	0	0	0	0	1	10	0	0	0	0	0	0	0	0	0	1	NA	1	0	0	0	0	1	0	0	0	1	0	0	1	1	2	0	1	1	0	1	1	0	0	0	0	16.9	0
74	1	0	1	2	1	0	0	0	0	0	6	0	1	0	0	1	0	0	0	0	0	0	0	0	0	0	0	0	0	1	0	0	0	0	1	2	0	0	0	1	0	0	0	0	1	0	0	33.5	0
85	1	0	0	0	0	0	0	0	1	1	6	NA	NA	NA	NA	0	0	0	1	0	0	0	0	0	0	0	0	1	0	0	0	0	0	0	0	2	0	0	0	1	0	0	1	0	2	0	0	23	0
77	0	0	0	0	0	0	1	0	0	1	NA	1	0	1	0	0	0	0	0	0	0	0	0	1	0	0	0	0	0	0	0	0	0	0	3	0	0	0	0	0	0	1	0	0	1	0	0	23.3	0
73	0	0	0	0	0	1	0	0	0	0	7	0	1	0	1	0	0	1	0	0	0	0	0	0	0	0	1	0	0	0	0	0	0	0	1	1	0	0	0	0	0	2	0	0	0	0	0	26.3	1
72	0	0	0	0	0	0	0	1	0	1	5	0	1	1	0	0	0	0	0	0	1	0	1	0	0	0	0	0	0	0	0	0	0	0	1	1	0	1	0	0	1	1	1	0	0	0	0	24	0
85	1	1	0	0	0	0	NA	0	0	0	NA	0	0	0	NA	0	0	1	0	0	0	0	1	0	0	0	1	0	0	0	1	0	0	0	1	1	0	0	1	1	0	1	1	2	0	0	0	NA	0
78	0	0	0	0	0	1	1	0	0	1	NA	0	0	0	0	0	0	0	0	0	2	0	1	0	0	0	1	0	1	0	0	1	0	0	1	2	0	0	0	0	0	0	1	0	0	0	0	20	1
68	0	0	0	0	0	0	0	0	0	0	4	0	0	0	NA	0	0	0	0	0	0	0	0	0	0	0	0	0	0	0	0	0	0	0	1	2	0	1	0	0	0	1	0	0	0	0	0	19	1
85	0	0	0	0	2	0	0	0	0	0	NA	0	1	NA	NA	0	0	0	0	0	0	0	0	0	0	0	0	0	0	1	0	0	0	0	3	0	0	0	0	0	0	0	1	1	0	0	0	18.33	1
74	0	0	0	0	0	1	0	0	0	0	NA	0	1	2	NA	0	0	0	0	NA	1	0	1	0	0	0	0	1	1	0	0	0	0	0	1	2	0	0	NA	0	0	2	0	NA	0	0	1	25.1	0
83	0	0	0	0	0	0	0	1	0	0	NA	0	1	0	NA	0	0	0	0	0	0	0	0	0	0	0	0	0	0	1	0	1	0	0	3	0	0	0	0	0	0	0	0	NA	0	0	0	29	2
85	1	1	0	0	0	1	0	0	0	0	NA	0	1	0	NA	0	0	1	0	0	0	0	0	0	0	0	2	1	0	0	0	0	0	0	1	0	0	0	0	1	0	0	0	0	0	0	0	29	0
78	0	0	1	0	1	0	0	0	0	0	6	1	0	1	1	1	1	0	0	0	0	0	0	0	0	0	0	0	0	2	0	0	0	0	1	1	0	0	0	0	0	1	1	0	0	0	0	20	1
85	1	0	0	0	0	0	0	0	0	0	NA	0	0	0	NA	0	0	0	0	0	0	0	0	0	0	1	0	0	1	0	0	0	0	0	3	1	0	0	0	0	0	0	0	0	0	0	0	20	0
78	0	0	0	0	0	0	0	0	0	1	NA	0	1	0	NA	0	0	0	0	0	0	0	0	0	0	0	0	0	0	0	0	0	0	0	3	2	0	0	0	1	0	1	0	0	1	0	0	25.8	1
83	0	1	0	0	0	0	0	0	0	0	NA	0	0	2	NA	0	0	0	0	0	0	0	0	0	0	1	1	0	0	1	0	1	0	0	1	NA	0	1	0	1	0	0	0	0	0	0	0	22.7	0
85	1	0	0	0	0	0	0	0	0	0	NA	0	1	0	1	0	0	0	0	0	0	0	0	0	0	0	0	0	1	0	0	0	0	0	2	1	0	0	0	0	0	1	0	0	0	0	0	27.4	0
84	0	0	0	0	0	0	0	0	0	1	NA	0	0	0	NA	0	0	0	0	0	1	0	0	0	0	0	0	0	0	0	0	0	0	0	1	1	0	0	0	0	0	1	1	NA	0	0	0	18.8	1
85	0	0	0	0	0	0	0	1	0	0	NA	0	1	0	0	0	0	0	0	0	0	0	1	0	0	0	0	0	0	0	0	0	0	0	3	2	0	0	0	0	0	0	1	NA	0	0	0	19	0
78	0	0	0	0	0	0	0	0	0	1	NA	NA	NA	NA	NA	0	0	0	0	0	1	0	0	0	0	0	0	0	0	0	0	0	0	0	1	2	NA	2	NA	0	0	2	1	NA	0	0	0	179	0
84	1	1	0	2	2	1	0	0	0	0	NA	0	1	0	NA	0	0	1	0	0	1	0	1	0	0	0	1	0	0	0	1	1	0	0	3	2	0	0	0	0	0	0	1	0	1	0	0	21.9	1
81	1	0	1	0	0	0	0	0	0	0	NA	NA	NA	NA	NA	NA	NA	NA	NA	NA	NA	NA	NA	NA	NA	NA	NA	NA	NA	NA	NA	NA	NA	NA	1	2	0	1	0	0	1	0	0	0	0	0	0	17.6	0
79	1	0	0	0	0	0	0	0	0	0	9	0	1	1	NA	0	0	1	0	0	0	0	0	1	0	0	2	0	0	0	0	0	0	0	3	0	0	0	0	1	0	0	1	0	1	0	0	28.5	0
80	1	1	0	0	0	0	0	0	0	0	NA	0	0	0	0	0	0	0	0	0	0	0	0	1	0	0	0	0	1	0	0	1	1	0	1	0	0	1	0	0	1	1	0	0	0	0	0	24.7	0
74	1	0	0	0	0	0	0	1	0	1	10	0	1	0	1	0	0	0	0	0	1	0	1	0	0	0	1	1	0	0	0	1	0	0	1	2	0	0	0	0	0	0	1	0	1	0	0	24	1
71	0	0	0	0	0	0	0	0	0	0	NA	NA	NA	NA	NA	0	0	0	0	0	0	0	0	0	0	0	0	0	0	0	0	0	0	0	1	1	1	1	1	0	0	2	0	NA	0	0	0	23.5	0
82	1	0	0	0	0	0	0	0	0	0	5	0	1	0	0	0	0	0	0	0	0	0	0	0	0	0	1	0	0	0	0	1	0	0	1	2	0	0	0	0	0	0	1	0	0	0	0	23	0
76	0	0	0	0	0	0	0	0	0	0	2	0	0	0	1	0	0	0	0	0	0	0	0	0	0	0	0	1	0	0	0	1	0	0	1	0	0	0	NA	0	0	0	0	0	0	0	0	23	0
87	1	0	0	0	0	0	0	0	0	0	10	0	0	0	NA	0	0	0	0	0	0	0	0	0	0	2	0	0	1	0	0	0	0	0	2	1	0	0	0	1	0	0	1	NA	0	0	0	20	0
78	1	0	1	0	0	1	0	1	0	1	22	1	0	0	0	0	0	1	0	0	1	0	1	0	0	1	1	0	1	0	0	1	0	0	1	1	0	0	0	0	0	1	1	0	0	0	0	20.6	0
83	1	1	0	0	0	0	0	0	0	0	12	0	0	0	0	0	0	1	0	0	0	0	0	0	0	1	1	0	1	0	2	0	1	0	1	2	0	0	0	0	0	0	1	0	0	0	0	26.7	2
78	0	0	0	0	0	0	0	0	0	1	NA	NA	NA	NA	NA	0	0	0	0	0	1	0	0	0	0	0	0	0	0	0	0	0	0	0	1	2	0	1	NA	0	0	0	0	NA	0	0	0	23.1	0
83	1	0	0	0	0	0	0	1	0	0	6	0	0	0	0	0	0	1	0	0	0	0	1	1	0	0	1	0	0	0	0	1	0	0	1	2	0	0	0	0	1	0	0	0	0	0	0	32	0
80	1	1	0	0	0	0	0	0	0	0	NA	1	0	0	NA	0	0	0	0	0	0	0	0	1	0	0	1	0	0	0	1	0	1	0	1	NA	0	0	0	0	0	0	0	NA	0	0	0	31.6	0
86	0	0	0	0	1	0	0	0	1	0	NA	NA	NA	NA	NA	0	0	0	0	1	1	0	0	0	0	1	1	0	0	0	0	1	0	0	3	2	0	0	0	0	0	0	0	0	2	0	0	29	0
78	1	0	0	0	0	0	0	0	0	0	NA	0	0	2	0	0	0	0	0	0	0	0	0	0	0	0	0	0	0	0	0	0	0	0	3	2	0	0	0	0	1	1	0	0	0	0	0	24.4	0
71	0	0	0	0	0	0	0	0	0	1	NA	NA	NA	NA	NA	0	0	0	0	0	1	0	0	0	0	0	0	0	0	0	0	0	0	0	1	0	0	0	0	0	0	0	1	0	0	0	0	18.75	0
81	1	1	0	0	0	0	0	0	0	0	NA	0	0	0	NA	0	0	0	0	0	0	0	0	0	0	0	0	0	1	0	0	1	0	0	1	0	0	0	1	0	1	0	0	0	0	1	0	16.4	0
82	1	0	0	0	0	0	0	0	0	0	2	0	0	1	0	0	0	0	0	0	0	0	0	0	0	0	0	0	1	0	0	0	0	0	1	2	1	0	1	0	0	0	1	0	1	0	0	23.3	1
86	1	1	0	0	0	0	0	0	0	0	NA	NA	NA	NA	NA	0	0	0	0	0	0	0	0	0	0	0	0	0	0	0	1	0	0	0	3	0	0	0	1	0	1	0	0	0	2	0	0	22.2	NA
74	0	0	0	0	0	0	0	0	1	0	NA	0	1	NA	NA	0	0	0	0	0	0	0	0	0	0	0	0	0	0	0	0	0	0	0	3	0	0	0	NA	0	0	0	0	NA	2	0	0	20	0
86	1	0	1	0	0	0	0	1	0	0	NA	0	0	0	0	0	0	1	0	0	0	0	0	0	0	0	1	0	1	0	0	0	0	0	3	0	0	0	0	0	0	0	1	NA	0	0	0	23	0
84	0	0	0	0	0	0	0	0	0	0	NA	0	0	0	NA	0	0	0	0	0	0	0	0	0	0	0	0	0	0	0	0	0	0	0	1	2	0	1	0	0	1	1	0	0	0	0	0	22	0
76	1	0	1	0	0	0	0	0	0	1	NA	0	0	1	0	1	0	0	1	0	1	0	1	0	0	0	0	1	1	0	0	0	0	0	1	0	0	0	0	0	0	1	1	0	0	0	0	28.9	0
82	1	0	0	0	0	0	0	0	0	0	2	0	0	0	1	0	0	0	0	0	0	0	0	0	0	0	0	0	0	0	0	0	0	0	1	2	0	1	0	1	0	0	1	0	0	0	0	25.4	0
73	1	0	0	0	0	0	0	1	0	0	10	0	1	2	NA	0	0	0	0	0	1	0	0	0	0	0	1	0	0	0	0	2	0	0	3	0	1	NA	1	1	1	1	0	0	1	0	0	23	0
83	1	0	1	1	0	0	0	0	0	0	10	0	1	1	1	0	0	1	0	0	0	0	0	0	0	0	1	0	0	1	0	0	0	0	1	1	1	1	1	0	1	1	0	2	0	0	0	23	2
92	1	0	1	2	0	0	0	0	0	1	9	0	0	0	0	1	0	0	0	0	0	0	0	0	0	2	0	0	1	0	0	0	0	0	1	1	1	0	1	1	0	1	1	0	0	0	0	30	1
88	1	0	0	1	0	0	0	0	0	0	NA	NA	NA	NA	NA	0	0	1	0	0	0	0	1	0	0	1	0	1	1	0	0	0	0	0	3	1	0	0	0	0	0	1	1	NA	0	0	0	NA	0
77	1	1	0	0	0	0	0	0	0	0	0	0	0	0	1	0	0	0	0	0	1	0	1	0	0	0	0	0	0	0	1	1	0	0	1	1	0	1	0	0	0	1	0	0	0	0	0	22	0
86	1	0	1	0	0	0	0	0	0	1	0	0	0	0	0	0	0	0	0	0	1	0	0	0	0	1	0	0	0	0	0	0	0	0	1	1	0	0	0	0	1	0	1	0	0	0	0	NA	0
73	0	0	0	0	0	0	0	0	0	0	NA	0	0	0	1	0	0	0	0	0	0	0	0	0	0	0	1	0	0	0	0	1	0	0	1	2	0	0	0	0	0	0	1	0	0	0	0	17	0
77	0	0	0	0	0	0	0	0	0	1	2	0	0	NA	NA	0	0	0	0	0	1	0	0	0	0	0	0	0	0	0	0	0	0	0	1	2	0	0	1	0	0	0	1	0	0	0	0	28	0
69	0	1	0	0	0	0	0	0	0	1	NA	0	1	NA	NA	NA	NA	NA	NA	1	NA	NA	NA	NA	NA	NA	NA	NA	NA	NA	NA	NA	NA	NA	1	2	12	NA	1	1	NA	0	1	1	0	0	0	23.3	0
76	0	0	0	0	0	0	0	0	0	1	NA	0	0	0	1	0	0	0	0	1	2	0	0	0	0	0	0	0	0	0	0	0	0	0	1	2	0	0	0	0	1	1	1	0	2	0	0	24	0
68	1	0	0	0	0	0	0	0	0	1	8	0	1	NA	1	0	0	0	0	1	1	0	0	0	0	0	1	1	0	1	0	1	0	0	1	2	12	0	0	0	1	1	1	0	0	0	0	25	0
77	1	0	0	0	0	0	0	1	0	1	NA	0	1	0	0	0	0	0	0	0	0	0	0	0	0	0	1	1	1	0	0	0	0	0	1	2	0	0	0	0	0	1	0	0	0	0	0	19.9	0
87	1	1	1	0	0	0	0	1	0	0	NA	0	1	2	0	1	0	0	0	1	0	0	0	1	0	0	0	1	0	0	0	0	0	0	3	0	0	NA	NA	0	0	0	0	NA	0	0	0	24	0
85	1	0	0	0	0	0	0	0	0	0	NA	0	1	0	0	0	0	1	0	0	0	0	0	0	0	0	1	0	1	0	0	0	0	0	3	1	0	0	0	1	0	1	1	0	0	0	0	31.2	0
70	1	0	0	0	0	0	0	1	0	0	4	0	1	0	0	0	0	0	1	0	0	0	0	0	0	0	1	0	1	0	0	0	0	0	1	2	0	1	0	0	0	0	0	0	0	0	1	29	0
75	1	0	0	0	0	NA	NA	NA	0	0	NA	NA	NA	NA	NA	0	0	0	0	0	0	0	0	0	0	0	0	0	1	0	0	0	0	0	1	2	0	0	0	0	0	0	1	0	0	0	0	19.48	0
83	0	0	0	0	0	0	0	1	0	0	5	0	1	1	1	0	0	1	0	0	0	0	0	0	0	0	1	0	0	0	0	0	0	0	1	2	0	0	0	0	0	0	0	0	0	0	0	20	0
85	1	0	0	0	0	0	NA	0	0	0	NA	NA	NA	NA	NA	NA	NA	NA	NA	NA	NA	NA	NA	NA	NA	2	NA	NA	NA	NA	NA	NA	NA	NA	1	2	0	1	0	0	1	0	1	0	0	0	0	21.3	0
73	0	0	0	0	0	0	0	0	0	1	2	0	0	0	0	0	0	0	0	0	1	0	1	0	0	0	0	0	0	0	0	1	2	0	1	2	0	0	1	1	0	1	1	0	0	0	0	24	0
73	1	0	0	0	0	0	0	0	1	0	11	0	1	0	NA	1	0	0	0	0	0	0	0	0	0	0	0	0	0	0	0	2	0	0	1	1	1	0	1	0	0	2	1	0	2	0	0	23	0
80	0	0	0	0	0	0	0	0	0	0	4	0	1	0	0	0	0	0	0	0	0	0	1	0	0	1	0	0	0	0	0	0	0	0	1	1	1	0	0	1	0	0	0	0	2	0	0	19	0
91	1	0	0	0	0	0	0	0	1	1	NA	0	0	0	0	0	0	0	0	0	1	0	0	0	0	0	0	0	1	0	0	0	0	0	3	2	0	0	0	0	0	1	1	0	1	0	0	17	1
76	1	0	0	2	0	0	0	0	0	0	NA	0	1	NA	NA	NA	NA	NA	NA	NA	NA	NA	NA	NA	NA	NA	NA	NA	NA	NA	NA	NA	NA	NA	3	2	0	0	0	1	0	0	1	0	1	0	0	25.8	NA
79	1	0	0	0	0	0	0	0	1	0	NA	0	1	0	0	0	0	0	0	0	0	0	0	0	0	1	0	0	1	0	0	0	0	0	3	2	0	0	0	0	0	0	0	NA	2	0	0	22.4	0
88	0	0	0	0	0	0	0	0	0	1	NA	0	0	0	NA	0	0	0	0	0	1	0	1	0	0	0	0	0	0	0	0	0	0	0	3	NA	0	0	1	0	0	0	1	0	0	0	0	15.6	0
86	1	0	0	0	0	0	0	1	0	0	7	0	1	0	1	0	0	1	0	0	0	0	0	0	0	0	0	0	0	1	0	1	0	0	1	2	0	0	1	1	1	1	1	0	1	0	1	20	0
73	1	0	0	0	0	0	0	0	0	0	NA	0	1	0	1	0	0	1	0	0	1	0	0	0	0	0	1	0	0	0	0	0	0	0	1	2	0	0	0	0	0	0	0	0	0	0	0	NA	2
75	1	1	0	0	0	1	0	0	0	0	NA	0	0	2	1	0	0	0	0	1	1	0	1	0	0	0	1	1	0	0	1	1	0	0	1	2	0	0	0	0	0	1	1	NA	0	0	0	31	2
76	1	1	0	0	0	0	0	0	0	0	NA	1	0	2	0	0	0	0	0	0	0	0	0	0	0	0	0	1	0	0	1	0	0	0	1	1	0	0	0	0	0	0	0	0	0	0	0	27.7	0
82	0	0	0	0	0	0	0	0	0	0	NA	0	1	0	1	0	0	0	0	0	0	0	1	0	0	0	0	0	0	0	0	0	0	0	3	2	0	0	0	0	0	0	0	0	0	0	0	20.5	1
78	0	0	0	0	0	0	0	1	0	1	NA	NA	NA	NA	NA	0	0	0	0	0	1	0	0	1	0	0	0	1	0	0	0	1	1	0	3	0	0	0	1	0	0	0	0	NA	1	0	0	15.2	2
74	1	1	0	0	0	0	0	0	0	1	8	NA	NA	NA	NA	0	0	0	0	0	0	0	0	0	0	0	1	0	0	0	2	0	1	0	1	2	0	0	1	1	0	1	1	0	0	0	0	29	0
83	0	0	0	0	0	0	0	0	0	0	NA	NA	NA	NA	NA	0	0	0	0	0	0	0	0	0	0	0	0	0	0	0	0	0	0	0	3	1	0	0	0	0	0	1	0	NA	0	0	0	26	2
84	0	0	0	0	0	0	0	0	0	0	NA	NA	NA	NA	NA	0	0	0	0	0	0	0	0	0	0	0	0	0	0	0	0	0	0	0	1	1	0	1	1	0	1	0	0	1	1	0	0	2.7	0
80	1	0	0	0	0	0	0	0	0	1	NA	0	0	0	1	0	0	0	0	0	1	0	1	0	0	0	0	0	0	0	0	0	0	0	3	1	0	0	0	0	0	1	1	0	0	0	0	26.6	0
77	0	0	0	0	0	0	0	0	0	1	NA	0	0	0	0	0	0	0	0	0	1	0	1	0	0	0	0	0	0	0	0	0	0	0	1	2	NA	0	0	0	0	1	1	0	0	0	0	19	0
83	1	0	0	2	0	1	2	0	0	1	12	0	1	2	0	0	0	1	0	0	1	0	1	0	0	0	1	1	1	0	0	1	0	0	3	2	0	0	1	1	1	0	1	0	0	0	0	29.4	1
74	0	0	0	0	0	0	0	0	0	0	9	1	0	0	0	0	0	0	0	0	0	0	0	0	0	0	0	0	0	0	0	0	0	0	1	2	0	0	0	0	0	1	1	0	0	0	0	22.4	0
90	0	0	0	0	0	0	0	0	1	0	NA	0	0	0	NA	0	0	0	0	0	1	0	1	0	0	0	0	0	0	0	0	1	0	0	3	1	0	0	0	1	0	0	0	0	0	0	0	22	0
75	1	0	0	0	0	0	0	0	0	0	NA	0	0	0	0	0	0	0	0	0	0	0	0	0	0	0	0	0	0	0	0	0	0	0	3	0	0	0	0	0	0	0	1	1	2	0	0	24.8	0
80	1	0	0	0	0	0	0	0	0	0	NA	0	1	1	NA	NA	NA	NA	NA	NA	NA	NA	1	NA	NA	NA	NA	NA	NA	NA	NA	NA	NA	NA	1	1	0	0	0	0	0	2	0	0	0	0	0	NA	0
79	1	0	0	0	0	0	0	0	0	0	2	1	0	1	0	0	0	0	0	0	0	0	0	0	0	0	0	0	0	0	0	0	0	0	3	0	0	0	0	1	0	0	0	0	2	0	0	27.1	1
77	0	0	0	0	0	0	0	0	0	1	NA	NA	NA	NA	NA	NA	NA	NA	NA	NA	1	NA	NA	NA	NA	NA	NA	NA	NA	NA	NA	NA	NA	NA	1	2	0	0	1	0	0	1	1	0	0	0	0	19.6	0
76	1	0	0	0	0	0	0	0	0	0	NA	0	0	0	0	0	0	0	0	0	0	0	0	0	0	0	2	1	0	0	0	2	0	0	1	0	0	0	0	0	0	1	0	0	0	0	0	30	0
78	1	1	0	0	0	0	0	0	0	0	0	0	0	0	0	0	0	0	0	0	0	0	0	0	0	0	1	0	1	0	1	0	0	0	1	2	0	0	1	1	0	0	0	0	0	0	0	41	0
80	0	0	0	0	0	0	0	0	0	0	4	0	1	0	NA	0	0	0	0	0	0	0	1	0	0	1	0	0	0	0	0	1	0	0	1	2	0	0	0	0	0	1	1	0	0	0	0	23	0
79	0	0	NA	0	0	0	0	0	1	1	NA	0	1	0	1	0	0	0	0	0	1	0	1	0	0	0	0	0	0	0	0	0	0	0	1	1	0	0	0	0	0	0	1	0	2	0	0	17.46	0
86	1	0	0	0	0	0	0	0	0	0	4	0	0	0	0	0	0	0	0	0	0	0	0	0	0	1	1	0	0	0	0	1	0	0	1	NA	0	0	0	0	0	0	0	0	0	0	0	22	0
90	1	0	1	0	0	0	0	0	0	0	NA	0	0	0	NA	0	0	0	0	0	0	0	0	0	0	0	0	1	0	1	0	0	0	0	1	2	0	0	0	0	0	0	0	0	0	0	0	18.75	0
83	1	0	0	0	0	0	0	0	0	0	11	0	0	2	0	0	1	0	0	0	1	0	1	0	0	0	0	0	0	0	0	0	0	0	1	0	0	0	0	1	0	0	1	0	0	0	0	32	1
82	1	0	0	0	0	0	0	0	1	1	NA	0	1	NA	NA	0	0	0	0	0	0	0	0	0	0	0	0	0	1	0	0	0	0	0	3	2	0	0	1	0	0	0	0	0	2	0	0	24.4	0
75	1	0	0	0	0	0	0	0	0	1	NA	0	0	0	1	0	0	0	0	0	1	0	0	0	0	0	0	0	0	0	0	0	0	0	1	2	0	0	0	0	0	1	1	0	0	0	0	26	0
75	0	0	0	2	0	0	0	0	0	0	NA	0	0	2	0	0	0	0	0	0	0	0	0	0	0	0	1	0	0	1	0	0	0	0	1	2	0	0	0	0	0	0	1	0	0	0	0	23	0
74	0	0	1	0	0	0	0	1	0	0	6	NA	NA	NA	NA	0	0	0	0	0	1	0	0	0	0	0	0	0	0	0	0	1	0	0	1	2	0	0	0	0	0	1	0	0	0	0	0	21.3	0
70	0	0	0	0	0	0	0	0	0	0	4	0	1	0	0	0	0	0	0	0	0	0	0	0	0	0	0	0	0	0	0	0	0	0	1	NA	0	0	0	0	0	0	0	0	0	0	0	23.3	0
71	1	0	0	2	0	0	0	0	0	0	10	0	1	0	0	0	0	0	0	0	1	0	0	1	0	0	0	0	1	0	0	0	0	0	1	2	0	0	0	0	0	1	0	0	0	0	0	29	0
73	0	0	1	1	0	0	0	0	0	1	NA	0	0	NA	NA	0	0	0	0	0	1	0	0	0	0	0	0	0	0	0	0	0	0	0	1	2	0	0	0	0	0	0	0	NA	0	0	0	21	0
88	0	0	1	0	0	0	0	0	0	1	2	0	0	0	0	1	0	0	0	0	1	0	0	0	0	1	0	0	0	0	0	1	0	0	1	2	0	0	0	0	0	1	1	0	0	0	1	23.4	0
78	0	0	0	0	0	0	0	0	0	1	NA	0	0	0	NA	0	0	0	0	0	1	0	0	0	0	0	0	0	0	0	0	0	0	0	3	2	1	0	0	1	0	1	1	NA	1	0	0	24	0
86	1	1	0	0	0	1	0	0	0	0	NA	0	1	0	NA	0	0	NA	0	0	1	0	0	0	0	0	1	0	0	0	0	1	0	0	1	2	0	0	0	0	0	1	0	0	0	1	0	23	0
81	0	0	0	0	0	0	0	0	0	1	NA	0	0	0	NA	0	0	0	0	1	0	0	0	0	0	0	0	0	0	0	0	0	0	0	3	2	0	0	0	0	0	0	1	NA	0	0	0	25.3	0
80	1	0	0	0	0	0	0	0	0	0	6	0	1	2	NA	0	0	0	0	0	0	0	2	0	0	0	1	0	0	0	0	1	0	0	1	2	0	1	0	0	0	0	0	0	0	0	0	30	1
77	0	0	0	0	0	0	0	0	0	1	NA	0	0	0	1	0	0	0	0	0	0	0	0	0	0	1	0	0	0	0	0	0	0	0	1	2	0	0	0	0	0	0	1	0	1	0	0	23.8	2
88	1	0	1	0	0	0	0	1	0	1	8	0	1	0	NA	0	1	0	1	0	1	0	0	0	0	0	1	1	0	0	0	0	0	0	3	0	1	1	1	1	1	2	0	0	0	0	0	22.9	0
75	1	0	0	2	0	0	0	0	0	0	NA	0	1	0	0	0	0	0	0	0	1	0	0	0	0	0	0	1	1	0	0	1	0	0	1	2	0	0	NA	0	0	1	0	NA	0	0	0	NA	0
75	0	0	0	0	0	0	0	0	0	1	NA	NA	NA	NA	NA	0	0	0	0	0	1	0	1	0	0	0	0	0	0	0	0	0	0	0	1	1	NA	1	1	0	0	0	1	NA	1	0	0	NA	1
81	1	0	0	0	0	1	0	0	0	0	6	NA	NA	NA	NA	0	0	0	0	0	2	0	0	0	0	0	1	1	0	0	0	1	0	0	1	2	0	1	0	0	0	0	1	0	1	0	0	26	0
87	1	0	0	0	0	0	0	0	0	1	NA	0	0	0	NA	0	0	0	0	0	1	1	2	0	1	1	0	0	0	0	0	1	0	0	3	2	0	0	0	0	0	0	1	0	0	0	0	20.6	0
74	1	1	0	0	0	1	1	0	0	0	10	0	0	0	0	0	0	1	0	0	0	0	0	0	0	0	1	1	1	0	1	0	0	0	1	0	0	1	0	0	0	0	0	0	0	0	0	18.8	0
77	0	0	0	0	0	0	0	0	0	0	NA	0	0	0	NA	0	0	0	0	0	0	0	0	0	0	0	0	0	0	0	0	0	0	0	1	1	0	0	1	0	0	0	0	0	0	0	0	29	0
83	1	0	0	1	0	0	0	0	0	0	NA	0	1	0	0	0	0	0	0	0	0	0	0	1	0	0	1	0	1	0	0	1	0	0	1	2	2	1	1	0	0	1	0	0	0	0	0	26.9	0
87	0	0	0	0	0	0	0	0	0	0	NA	0	1	0	0	0	0	0	0	0	0	0	0	0	0	0	0	0	0	0	0	1	0	0	1	1	0	NA	0	0	0	1	1	NA	0	0	0	25.6	2
82	1	0	1	1	0	1	0	0	NA	1	NA	0	1	2	0	0	1	0	0	0	0	0	0	0	0	0	0	0	0	0	0	0	0	0	1	2	0	0	0	0	0	1	1	NA	1	0	0	24.5	0
68	0	0	0	0	0	0	0	0	0	0	0	0	1	0	1	0	0	0	0	0	1	0	0	0	0	0	0	0	0	0	0	0	0	0	1	2	0	0	0	0	0	0	1	0	0	0	0	26	0
80	0	0	1	0	0	0	0	0	0	0	NA	0	1	2	1	0	0	0	0	0	0	0	0	0	0	0	0	0	0	0	0	1	0	0	1	2	0	0	0	0	0	0	1	NA	0	0	0	22.4	0
72	1	0	0	0	0	1	0	0	0	1	10	0	1	0	0	0	0	1	0	0	0	0	1	0	0	0	1	1	0	0	0	1	0	0	1	2	0	0	0	0	0	0	1	0	0	0	0	24	1
78	0	0	1	0	0	0	0	0	0	1	6	NA	NA	NA	1	1	0	0	0	0	0	0	1	0	0	0	0	0	0	0	0	1	0	0	1	2	0	0	1	1	0	1	1	0	0	0	0	30.1	0
76	0	0	0	0	0	0	0	0	0	0	NA	0	0	0	0	0	0	0	0	0	0	0	0	1	0	0	0	0	0	0	0	0	0	0	3	1	0	0	0	0	0	0	1	NA	0	0	0	36	0
75	1	0	0	0	1	0	0	0	0	1	NA	NA	NA	NA	NA	0	0	0	0	0	1	0	1	0	0	0	1	0	0	0	0	1	0	0	1	1	0	1	NA	0	0	0	1	0	1	0	0	43	0
74	0	0	0	0	0	0	0	0	0	0	4	0	0	0	0	1	0	0	0	0	0	0	0	1	0	0	0	0	0	0	0	0	0	0	1	0	0	0	0	0	0	0	0	0	0	0	0	26	0
76	0	0	0	0	0	0	0	0	0	0	0	0	1	0	NA	0	0	0	0	0	0	0	0	0	0	0	0	0	0	0	0	0	0	0	1	1	0	1	0	0	0	0	0	0	0	0	0	26	0
74	0	1	0	0	0	0	0	1	0	0	6	1	0	NA	NA	0	0	0	0	0	1	0	0	0	0	0	1	0	0	0	1	1	0	0	1	2	0	0	0	0	0	0	0	0	0	0	0	20	0
71	1	0	0	0	0	0	0	0	0	1	2	0	1	NA	0	0	0	0	0	1	0	0	0	0	0	0	0	0	0	0	0	0	0	0	1	2	1	1	0	0	1	0	1	0	0	0	0	37	0
86	0	0	0	0	0	0	0	0	0	0	2	0	0	0	NA	0	0	0	0	0	0	0	0	0	0	0	0	0	0	0	0	0	0	0	1	0	0	1	0	0	0	0	0	0	0	0	0	21	1
86	0	0	0	0	0	0	0	0	0	1	NA	0	0	0	0	0	0	0	0	0	0	0	0	0	0	0	0	0	0	0	1	0	0	0	3	2	0	0	1	1	1	1	1	0	2	0	0	22.5	0
69	0	0	0	0	0	0	0	0	0	1	6	0	1	2	0	0	0	0	0	0	0	2	1	0	1	0	0	0	0	0	0	0	0	0	1	1	0	1	1	1	0	1	0	0	0	0	0	25.1	0
92	1	0	0	0	0	0	0	0	0	0	0	0	1	0	0	0	0	1	0	1	0	0	0	0	0	0	0	0	1	0	0	0	0	0	1	2	1	1	1	0	0	1	0	0	0	0	0	24	0
88	1	0	0	0	0	0	0	0	0	0	NA	NA	NA	NA	NA	0	0	1	0	0	0	0	1	0	0	0	0	0	1	0	0	0	0	0	3	1	0	1	1	1	0	0	1	0	0	0	0	NA	1
92	1	0	1	0	2	1	1	0	0	1	NA	0	1	0	NA	1	0	0	0	0	0	0	0	0	0	0	0	0	0	0	0	0	0	0	1	1	0	0	0	0	0	0	0	0	0	0	0	25.6	1
72	1	0	1	0	0	0	0	0	0	1	NA	0	1	0	0	0	1	0	0	0	2	1	1	0	1	0	1	0	1	0	0	0	0	0	1	2	0	0	0	0	0	2	1	0	0	0	0	34.6	0
75	0	0	0	0	0	0	0	0	0	1	NA	0	0	0	1	0	0	0	0	0	0	0	0	0	0	0	0	0	0	0	0	0	0	0	3	2	0	0	0	0	0	0	0	NA	0	0	0	25.6	0
79	1	0	0	0	0	0	0	1	0	0	7	0	0	2	0	0	0	1	0	0	0	0	0	0	0	0	1	0	1	0	0	0	0	0	1	1	0	0	0	0	1	1	1	1	1	0	0	26	0
79	0	0	0	0	0	0	0	0	0	1	2	0	1	2	0	0	0	0	0	0	1	0	1	0	0	0	0	0	0	0	0	0	0	0	1	1	0	0	1	1	0	0	1	0	0	0	0	26	0
77	0	0	0	0	0	0	0	0	0	0	NA	0	0	2	NA	0	0	0	0	0	0	0	0	0	0	0	0	0	0	0	0	1	0	0	1	1	0	0	0	0	1	0	0	0	0	0	0	17.3	0
90	0	0	0	0	0	1	0	0	0	0	NA	0	0	0	0	0	0	1	0	0	0	0	0	0	0	0	1	1	1	0	0	0	0	0	1	2	1	NA	NA	NA	1	2	NA	NA	0	0	0	NA	0
87	1	0	0	0	0	0	0	0	0	0	NA	0	0	0	1	0	0	0	0	0	0	0	0	0	0	0	0	1	0	0	0	1	0	0	1	0	0	1	0	0	0	0	0	NA	0	0	0	24.2	0
71	0	0	0	0	0	0	0	0	0	1	8	0	1	0	NA	0	0	0	0	0	0	0	0	1	0	0	1	0	0	0	0	1	0	0	1	2	0	1	0	0	0	0	1	0	0	0	0	22	0
75	1	1	0	0	0	0	0	0	0	1	9	0	0	2	0	0	0	0	1	0	1	0	1	0	0	0	0	1	1	0	0	1	0	0	1	2	0	0	0	0	0	1	1	0	0	0	0	23.4	0
85	1	1	0	0	0	0	0	0	0	0	NA	NA	NA	NA	NA	0	0	0	0	0	0	0	0	0	0	0	0	0	0	0	1	0	0	0	1	2	0	0	0	0	0	0	0	0	0	0	0	33	0
78	1	0	0	0	0	0	0	0	0	0	NA	0	1	0	0	0	0	1	0	0	0	0	0	0	0	0	1	0	1	0	0	0	0	0	2	2	0	0	0	0	0	0	1	0	1	0	0	26.1	0
80	1	0	0	0	1	0	0	0	0	0	NA	0	1	0	1	0	0	0	0	0	0	0	0	0	0	0	0	0	0	1	0	0	0	0	1	2	0	0	0	0	0	1	1	0	0	0	0	28.7	2
85	1	0	0	0	0	0	0	0	0	0	0	0	0	0	0	0	0	0	0	0	0	0	0	0	0	0	1	0	0	0	0	0	0	0	1	2	0	2	0	0	0	0	0	0	0	0	0	23.9	0
80	1	0	0	0	0	0	0	1	0	1	10	0	0	0	1	0	0	0	0	0	2	0	0	0	0	0	1	0	0	0	0	0	0	0	1	2	0	0	0	0	0	0	0	0	0	0	0	30	0
88	1	0	0	0	0	0	0	0	0	0	6	0	0	0	0	1	0	0	0	NA	1	1	0	0	0	0	1	0	0	0	0	1	0	0	1	2	0	0	0	0	0	1	1	0	0	0	0	26	0
76	0	0	0	2	0	1	0	0	0	0	4	0	1	2	0	0	0	0	0	0	1	0	0	0	0	0	1	1	0	0	0	1	0	0	1	1	0	0	0	0	0	0	1	0	0	0	0	27.3	0
83	0	0	0	0	0	0	0	0	0	0	NA	0	0	2	1	0	0	0	0	0	0	0	0	0	0	0	0	0	0	0	0	0	0	0	1	1	0	0	0	0	0	0	1	0	0	0	0	18.4	0
83	1	0	0	0	0	0	0	0	0	0	5	0	1	0	0	0	0	0	0	0	0	0	0	0	0	0	0	0	0	0	0	0	0	0	1	2	0	0	0	1	0	1	1	0	0	0	0	22	0
88	1	0	0	0	0	0	0	1	0	0	NA	0	0	0	0	0	0	0	0	0	0	0	0	0	0	0	0	1	0	0	0	0	1	0	1	1	0	NA	0	0	0	0	1	0	0	0	0	20.9	0
79	1	0	1	1	0	1	1	1	0	0	16	0	1	0	0	1	0	1	0	0	0	0	0	0	0	1	1	1	1	0	0	1	0	0	1	0	0	0	1	1	1	0	0	0	1	0	0	32.2	0
83	1	0	1	0	0	0	0	0	0	1	4	0	1	2	NA	0	0	0	0	0	1	0	0	0	0	0	1	0	0	0	0	1	0	0	1	2	12	1	0	0	0	0	1	0	0	0	0	30	0
78	0	0	0	1	0	0	0	0	0	1	4	0	1	1	1	0	0	0	0	0	1	0	0	1	0	0	0	0	0	0	0	0	0	0	1	1	0	0	NA	1	0	0	1	0	0	0	0	27	2
80	0	0	0	0	0	0	0	0	0	0	8	0	1	0	NA	0	0	0	0	0	0	0	0	0	0	0	0	0	0	0	0	0	0	0	1	2	0	0	0	1	0	2	0	0	2	0	0	21.8	0
82	0	0	0	0	0	0	0	0	NA	1	6	NA	NA	0	NA	0	0	0	0	0	1	1	1	0	0	0	0	0	0	0	0	0	0	0	3	NA	NA	NA	NA	1	1	NA	1	NA	1	0	0	24	1
83	1	0	0	0	0	0	0	0	0	0	NA	0	1	0	0	0	0	0	1	0	0	0	0	1	0	0	0	0	1	0	0	1	0	0	1	0	0	0	0	0	0	1	0	0	0	1	0	26.1	1
85	1	0	0	0	0	0	0	0	0	1	7	0	0	0	0	1	0	0	0	0	1	0	0	0	0	0	0	0	0	0	0	0	0	0	1	1	0	0	0	0	0	0	0	0	0	0	0	20	0
78	1	0	0	0	0	0	0	0	0	1	6	0	0	0	NA	0	0	0	0	1	2	0	0	0	0	0	0	0	0	0	0	0	0	0	1	NA	0	0	0	1	0	0	1	0	0	0	0	22	0
80	1	0	0	0	0	0	0	0	0	1	NA	0	0	0	0	0	0	0	0	0	1	0	0	0	0	1	1	1	0	0	0	0	0	0	1	2	0	0	0	0	0	0	1	0	0	0	0	36	0
77	1	0	1	0	0	0	0	0	0	0	6	0	1	0	0	1	0	0	0	0	0	0	1	0	0	0	1	1	0	0	0	0	0	0	1	NA	0	0	0	0	0	1	1	0	0	0	0	24	0
85	0	0	0	2	1	1	0	0	0	0	NA	0	1	0	1	0	0	0	0	0	0	0	0	0	0	0	1	0	0	0	0	1	0	0	1	1	0	0	0	0	0	0	0	0	0	0	0	28.7	0
73	1	0	0	0	0	0	0	0	0	1	NA	0	0	0	1	0	0	0	0	0	1	0	1	0	0	0	1	1	0	0	0	0	0	0	3	2	0	0	1	0	0	1	1	0	0	0	0	24	0
82	1	0	0	0	0	0	1	1	0	0	NA	0	1	0	0	1	0	0	0	0	0	0	0	0	0	0	1	1	1	0	0	1	0	0	1	2	0	0	0	0	1	0	0	0	0	0	0	27	0
74	0	0	0	0	0	0	0	0	0	1	4	0	0	0	0	0	0	0	0	0	0	0	1	0	0	2	0	1	0	0	0	0	0	0	1	0	0	0	0	0	0	0	1	0	0	0	0	21.5	0
86	1	0	0	0	0	1	0	0	0	0	11	0	1	1	NA	0	0	1	1	0	1	0	0	0	0	0	1	1	1	0	0	0	0	0	1	1	0	1	0	1	0	1	0	0	0	0	0	26.5	0
75	0	0	0	0	0	0	0	0	0	0	NA	0	1	0	NA	0	0	0	0	0	0	0	0	0	0	0	0	0	0	0	0	0	0	0	3	2	1	0	0	0	0	1	0	0	1	0	0	23	0
76	0	0	0	0	0	0	0	0	0	0	2	0	0	0	0	0	0	0	0	0	0	0	0	0	0	0	0	1	0	0	0	1	0	0	1	2	0	0	0	0	0	0	1	0	0	0	0	26	NA
70	0	0	0	0	0	0	0	0	0	0	NA	NA	NA	NA	1	0	0	0	0	0	0	0	0	0	0	1	0	0	0	0	0	0	0	0	3	2	0	0	0	0	0	1	0	NA	0	0	0	19	0
86	1	0	0	0	0	0	0	1	0	1	6	0	1	NA	0	0	0	0	1	0	0	0	0	0	0	0	0	2	0	0	0	1	0	0	1	1	0	0	1	1	0	1	1	0	0	0	0	22	0
87	0	0	0	0	0	1	0	0	0	0	4	0	0	0	NA	0	0	1	0	0	0	0	1	0	0	0	0	0	0	0	0	0	0	0	1	1	0	0	0	0	0	1	0	0	0	0	0	27	1
86	0	1	0	2	0	0	0	0	0	0	NA	0	1	2	0	0	0	0	0	0	1	0	1	0	0	0	0	0	0	0	0	1	0	0	3	0	0	0	0	1	1	0	1	0	1	0	0	23.3	0
78	0	1	0	0	0	0	0	1	0	1	NA	0	1	0	0	0	0	0	0	1	1	1	1	0	1	0	1	1	0	0	1	0	0	0	3	1	0	0	1	1	1	1	0	NA	0	0	0	29	2
74	1	0	0	0	0	0	0	0	0	1	6	0	0	0	0	0	0	0	0	0	0	0	0	0	0	0	0	0	0	0	0	1	0	0	1	2	0	0	0	0	0	0	0	0	0	0	0	20.5	0
76	1	1	1	0	0	0	0	0	0	0	NA	0	1	0	1	1	0	0	0	0	0	0	0	0	0	0	0	0	1	0	1	0	0	0	3	2	0	1	0	0	1	1	0	0	0	0	0	25	0
83	0	0	1	0	1	0	0	0	0	0	6	0	0	0	0	1	0	0	0	0	0	0	0	0	0	0	0	0	0	1	0	0	0	0	1	NA	0	0	0	0	0	0	0	0	0	0	0	29	0
75	0	0	0	0	0	0	0	0	0	0	NA	0	0	0	0	0	0	0	0	0	0	0	0	0	0	0	0	0	0	0	0	0	0	0	3	0	0	0	0	1	0	0	0	0	0	0	0	24.1	0
79	1	0	0	0	0	0	0	0	0	1	8	NA	NA	NA	0	0	0	1	1	0	1	0	1	0	0	0	0	1	0	0	0	0	0	0	1	1	0	0	0	1	0	1	1	0	0	0	0	28	2
77	1	1	0	0	0	0	0	0	0	0	6	0	1	NA	NA	0	0	0	0	0	0	0	0	0	0	0	1	1	0	0	1	0	0	0	1	NA	0	0	0	0	0	0	0	0	1	0	0	25	0
84	1	1	0	1	0	0	0	0	0	0	NA	0	1	1	NA	0	0	0	0	0	0	0	0	0	0	0	0	0	0	0	1	1	0	0	3	1	0	0	0	0	0	0	0	0	0	0	0	30	0
83	1	0	0	1	0	0	0	0	0	0	8	0	1	0	0	0	0	0	0	0	0	0	1	0	0	0	0	0	1	0	0	0	0	0	3	1	0	0	0	1	0	0	0	0	2	0	0	27	0
74	0	0	0	0	0	0	0	0	0	0	NA	1	0	0	NA	0	0	0	0	0	0	0	1	0	0	1	0	0	0	0	0	0	0	0	3	2	0	0	0	0	0	0	0	NA	0	0	0	19.5	0
87	1	0	1	0	0	0	0	0	0	1	NA	0	0	0	NA	0	1	0	0	0	1	0	0	0	0	0	0	0	1	0	0	0	0	0	3	2	0	0	0	0	0	0	0	0	0	0	0	25.3	1
82	1	1	0	0	0	1	1	0	0	0	8	0	1	0	0	0	0	0	1	0	0	0	0	0	0	0	1	1	0	0	2	1	0	0	1	2	0	0	1	0	0	1	0	0	1	1	0	27	0
73	0	0	0	0	0	0	0	0	0	1	0	0	1	0	1	0	0	0	0	1	1	0	1	0	0	0	0	0	0	0	0	0	0	0	1	1	0	0	0	0	0	0	1	0	0	0	0	26	0
77	0	0	0	0	0	0	0	0	0	0	0	0	1	0	0	0	0	0	0	0	0	0	0	0	0	0	0	0	0	0	0	0	0	0	1	1	0	0	0	0	0	1	0	0	0	0	0	25	0
75	1	1	0	0	0	0	0	0	0	0	NA	0	0	0	NA	0	0	0	0	0	0	0	0	0	0	0	1	0	0	0	0	0	0	0	1	2	1	0	0	0	0	0	0	0	0	0	0	30	0
79	1	0	1	0	0	1	0	1	0	1	NA	0	1	0	0	1	0	0	0	0	1	0	0	0	0	0	1	1	1	0	0	1	1	0	3	2	0	1	0	1	0	1	1	0	0	0	0	26.2	0
74	0	0	0	0	0	0	0	0	0	0	NA	1	0	2	0	0	0	0	0	0	0	0	0	0	0	0	1	0	0	0	0	0	0	0	1	1	0	0	0	0	0	0	0	0	0	0	0	19.4	2
75	1	0	0	0	0	0	1	0	0	0	5	0	0	0	0	1	0	0	0	0	0	0	0	0	0	0	0	NA	0	0	0	0	0	0	1	1	0	0	0	0	0	0	0	0	0	0	0	24.5	0
82	1	0	1	2	0	0	0	0	1	0	8	0	0	0	NA	1	0	0	0	0	0	0	0	0	0	0	0	0	0	0	0	0	0	0	1	NA	0	0	0	0	0	0	0	NA	1	0	0	27.5	2
68	0	0	0	1	0	0	0	0	0	1	4	0	0	0	1	1	0	0	0	0	0	0	1	0	0	0	1	0	1	0	0	0	0	0	1	2	0	0	0	0	0	0	1	0	0	0	0	30	0
82	0	0	0	0	0	0	0	0	0	1	2	0	1	0	0	0	0	0	0	0	1	0	0	0	0	0	0	0	0	0	0	0	0	0	1	1	0	0	0	0	0	0	0	NA	0	0	0	24	0
83	1	0	0	0	0	1	0	0	0	0	6	0	1	0	1	0	0	1	0	0	0	0	0	0	0	0	1	1	0	0	0	0	0	0	1	2	12	0	0	0	0	1	1	0	0	0	0	25	2
75	1	0	0	0	0	0	0	1	0	0	10	0	1	0	0	0	0	1	0	0	1	0	0	1	0	0	1	0	0	0	0	1	0	0	0	1	1	0	0	0	0	0	0	1	0	0	0	25	2
84	1	0	0	0	0	0	0	0	0	1	5	0	0	2	0	0	0	0	0	1	1	0	0	0	0	2	0	0	0	0	0	0	0	0	1	2	0	0	0	0	0	0	1	NA	0	0	0	16	0
78	0	0	0	0	0	0	0	0	0	0	2	0	1	NA	1	0	0	0	0	0	0	0	0	1	0	0	1	0	0	0	0	1	0	0	1	2	0	0	0	0	0	0	0	NA	0	0	0	34.7	0
84	0	0	0	0	0	1	0	0	0	0	6	0	0	0	NA	0	0	0	0	0	0	0	0	1	0	0	0	1	0	0	0	1	0	0	1	1	0	1	0	0	0	NA	0	NA	0	0	0	28	0
89	0	0	0	0	0	0	0	0	0	0	NA	0	1	0	NA	0	0	0	0	0	0	0	0	0	0	0	0	0	0	0	0	0	1	0	3	1	0	0	0	1	1	0	0	NA	0	0	0	24	0
76	1	0	0	0	0	0	0	0	0	1	NA	1	0	0	NA	NA	NA	NA	NA	NA	NA	NA	NA	NA	NA	NA	NA	1	NA	NA	NA	NA	NA	NA	1	2	0	NA	0	0	0	1	1	0	0	0	0	NA	0
85	1	0	0	0	0	0	0	0	0	0	4	0	0	0	1	0	0	0	0	1	1	0	0	0	0	0	1	0	0	0	0	0	0	NA	1	2	0	1	0	0	0	0	0	NA	0	0	0	34	0
75	0	1	0	0	0	0	0	0	1	1	NA	0	0	0	NA	0	0	0	0	0	1	0	2	0	0	0	1	0	0	0	1	0	0	0	3	1	0	0	0	1	0	1	1	1	2	0	0	21.3	0
71	0	0	0	0	0	0	0	0	0	1	NA	1	0	0	1	0	0	0	0	0	0	0	0	0	0	0	0	0	0	0	0	0	0	0	1	2	0	0	0	0	0	1	1	0	0	0	0	17.6	0
82	1	0	1	0	0	0	0	1	0	0	9	0	1	0	1	1	0	0	0	0	0	0	0	0	0	0	1	1	0	0	0	0	0	0	1	2	0	0	0	0	0	0	1	0	0	0	0	21	1
84	1	0	0	0	1	1	0	0	0	1	NA	0	1	0	NA	0	0	0	0	0	0	0	1	0	0	0	0	0	1	0	0	0	0	0	1	2	0	0	NA	1	0	1	0	0	0	0	0	NA	0
85	0	0	0	0	0	1	0	0	0	0	NA	0	0	0	0	0	0	0	0	0	0	0	0	0	0	0	1	0	1	0	0	1	0	0	1	0	0	0	0	1	0	0	0	0	0	0	0	28	0
73	0	1	0	0	0	0	0	0	0	1	5	0	1	2	0	0	0	0	0	0	0	0	0	0	0	0	1	0	0	0	3	1	0	0	1	2	1	1	1	0	0	0	1	1	0	0	0	26.7	0
69	0	0	1	0	0	0	0	0	0	0	NA	1	0	0	NA	0	0	0	0	0	0	0	0	0	0	0	0	0	1	0	0	0	0	0	1	2	0	0	0	0	0	1	0	0	0	0	0	27.46	0
62	0	0	0	0	0	0	0	0	0	1	8	NA	NA	NA	0	NA	NA	NA	NA	NA	NA	NA	NA	NA	NA	NA	NA	NA	NA	NA	NA	NA	NA	NA	1	2	0	0	0	0	0	0	1	NA	0	0	0	27.5	0
89	1	0	0	0	0	0	0	0	0	0	6	0	0	0	0	1	0	0	0	0	1	0	0	0	0	0	0	0	0	0	0	0	1	0	1	NA	0	0	0	0	0	1	0	NA	0	0	0	25	2
92	1	0	0	0	1	0	0	1	0	1	8	0	1	2	0	0	0	0	0	0	1	0	0	0	0	0	0	1	0	0	0	2	0	0	1	NA	0	0	0	0	0	0	1	NA	0	0	0	21	0
82	0	0	0	0	0	0	0	0	0	0	0	0	1	2	NA	0	0	0	0	0	2	0	0	0	0	0	0	0	0	0	0	0	0	0	1	2	0	1	0	0	0	NA	0	NA	0	0	0	NA	0
78	0	0	0	2	0	0	0	0	0	1	NA	0	1	0	1	0	0	0	0	0	1	1	1	1	1	0	0	0	0	0	0	0	0	0	1	2	NA	NA	0	0	NA	1	1	NA	0	0	0	28	0
84	0	0	0	0	0	0	0	0	0	0	NA	NA	NA	NA	NA	0	0	0	0	0	1	0	0	0	0	1	0	0	0	0	0	1	0	0	0	2	1	0	0	1	1	0	0	0	1	0	0	15.6	0
79	0	0	0	0	0	0	0	1	0	0	6	0	0	0	0	0	0	0	0	0	0	0	0	0	0	0	0	0	0	0	0	1	0	0	1	2	0	0	0	0	1	0	1	NA	0	0	0	26	1
74	1	0	0	2	0	0	0	0	0	0	NA	NA	NA	NA	NA	0	0	0	0	0	1	0	0	0	0	0	0	0	0	0	0	1	0	0	1	2	0	NA	0	0	1	1	1	0	0	0	0	28	0
85	1	1	0	0	0	0	0	0	0	1	10	NA	NA	NA	NA	0	0	0	0	0	0	0	0	0	0	0	0	0	0	0	1	1	1	0	3	NA	0	0	0	0	1	1	1	NA	0	0	0	24	0
93	0	0	1	0	0	0	0	1	0	0	11	0	1	0	1	0	0	0	0	0	0	0	0	0	0	0	0	0	0	0	0	2	0	0	1	0	0	0	0	0	1	0	0	NA	0	0	0	18	2
77	0	1	0	0	0	1	0	0	0	0	7	0	0	0	1	0	0	0	0	0	0	0	1	0	0	2	0	0	0	0	1	0	0	0	1	2	0	1	0	0	0	0	1	0	0	0	0	23	0
80	0	0	0	0	0	0	0	0	0	0	NA	0	0	0	0	1	0	0	0	0	1	0	0	0	0	0	0	1	0	0	0	0	0	0	1	2	0	NA	0	0	1	0	0	NA	0	0	0	22.2	0
78	1	0	0	0	0	0	0	0	0	1	8	0	0	0	0	0	0	0	0	0	0	0	0	0	0	0	0	0	0	0	0	0	0	0	1	1	0	0	1	0	1	NA	1	NA	0	0	0	NA	0
90	0	0	0	0	0	0	0	0	0	1	NA	0	1	0	0	0	0	0	0	0	0	1	0	0	0	0	0	0	0	0	0	0	0	0	3	0	0	0	0	1	0	1	0	0	1	0	0	21.6	1
80	0	0	0	0	0	0	0	0	0	0	0	0	0	0	NA	0	0	0	0	0	0	0	0	0	0	0	0	0	0	0	0	0	0	0	1	NA	0	0	0	0	0	0	0	0	0	0	0	24.6	0
81	0	0	0	0	0	1	0	1	1	0	NA	NA	NA	NA	NA	0	0	0	0	0	1	0	0	0	0	0	1	0	0	0	0	1	0	0	3	2	12	0	0	0	1	1	1	0	2	0	0	NA	0
78	0	0	0	0	0	0	0	0	0	1	6	0	0	0	0	0	0	0	0	0	1	0	0	0	0	1	0	0	0	0	0	0	0	0	2	2	0	0	0	0	0	0	1	0	0	0	0	26	0
94	1	0	0	0	0	0	0	0	0	0	NA	0	0	0	0	0	0	0	1	0	0	0	0	0	0	0	0	1	1	1	0	0	0	0	3	0	0	2	0	0	0	1	1	0	0	0	0	23.1	0
85	1	0	0	0	0	0	0	0	0	0	6	0	0	0	0	0	0	0	0	0	0	0	1	1	0	0	0	0	0	0	0	0	1	0	1	1	0	0	0	0	0	1	0	NA	0	0	0	20.5	0
78	1	0	0	2	0	0	0	0	0	0	NA	0	0	0	NA	0	0	1	0	0	0	0	0	0	0	0	2	0	0	0	0	0	0	0	1	2	0	0	NA	1	0	0	0	0	0	0	0	NA	2
76	1	0	0	0	0	1	0	0	0	0	NA	0	0	0	1	0	0	1	0	0	0	0	0	0	0	0	1	1	1	0	0	0	0	0	1	2	0	0	0	0	0	0	0	NA	0	0	0	25.8	0
75	0	0	0	0	0	0	0	0	0	0	NA	0	0	0	1	0	0	0	0	0	0	0	1	0	0	0	0	0	0	0	0	0	0	0	1	0	0	0	0	0	1	0	0	0	0	0	0	23.3	0
72	0	0	0	0	0	0	0	0	0	0	NA	0	0	0	0	0	0	0	0	0	0	0	0	0	0	0	0	0	0	0	0	0	0	0	1	1	1	0	0	0	0	0	0	1	1	0	0	21	0
78	0	0	0	0	0	0	0	0	0	0	0	0	0	0	0	0	0	0	0	0	0	0	0	0	0	0	0	0	0	0	0	0	0	0	2	2	0	0	0	0	0	0	1	0	0	0	0	22	0
79	1	0	0	0	0	0	0	0	0	1	NA	NA	NA	NA	0	0	0	0	0	0	0	0	1	0	0	0	0	1	0	0	0	0	0	0	1	2	0	0	0	0	0	0	1	NA	0	0	0	19.83	0
82	0	0	0	0	0	0	0	0	0	1	12	0	1	0	0	0	0	0	0	0	1	0	0	0	0	0	0	0	0	0	0	0	0	0	1	2	0	0	0	1	0	0	1	NA	1	0	0	NA	0
88	0	0	0	0	1	0	0	0	0	1	8	0	1	0	1	0	0	0	0	0	0	0	0	0	0	0	0	0	0	0	0	0	0	0	1	1	0	1	0	0	0	0	1	NA	0	0	0	21.9	0
76	1	0	0	0	0	1	0	0	0	0	NA	0	0	0	0	0	0	1	0	0	0	1	0	0	0	0	1	0	1	0	0	1	0	0	1	1	0	1	0	0	0	1	0	0	0	0	0	21.5	0
83	1	0	1	0	0	0	0	1	0	1	NA	0	0	0	0	1	0	0	0	0	1	0	0	1	0	0	0	1	0	0	0	0	0	0	3	0	1	0	1	0	1	1	0	1	0	0	0	23.1	0
72	0	1	0	0	0	0	0	0	0	0	NA	0	0	0	NA	0	0	1	0	0	1	0	0	0	0	0	1	0	0	0	2	0	0	0	2	1	0	0	0	0	0	0	1	0	1	0	0	25.5	0
86	0	1	1	0	0	1	1	0	0	0	11	0	0	0	NA	NA	NA	NA	NA	NA	NA	NA	NA	NA	NA	NA	NA	NA	NA	NA	NA	NA	NA	NA	3	2	0	1	0	1	0	1	0	0	0	0	1	22.5	0
76	1	0	0	0	0	0	0	0	0	1	9	1	0	1	NA	0	0	0	0	0	1	0	0	0	0	0	0	0	1	0	0	0	0	0	1	2	0	0	0	0	0	0	1	0	0	0	0	21.4	0
73	1	1	0	0	0	0	0	0	0	1	4	0	0	0	0	0	0	0	0	0	1	0	0	0	0	0	0	0	0	0	1	0	0	0	1	2	0	0	0	0	0	1	1	NA	0	0	0	27.9	0
88	0	0	0	0	0	0	0	0	0	0	6	0	0	0	0	0	0	0	0	0	0	0	0	0	0	1	0	0	0	0	0	0	0	0	0	NA	0	0	0	1	0	0	0	NA	0	0	0	26	0
75	0	0	0	0	0	1	0	0	0	0	NA	0	0	0	1	0	0	0	0	0	1	0	1	0	1	0	0	0	0	1	0	0	0	0	1	0	1	0	0	0	1	2	1	0	2	0	0	24.9	1
77	1	0	0	2	0	1	0	0	1	1	NA	0	1	0	1	1	0	0	0	0	0	0	0	0	0	0	0	1	0	0	0	0	0	0	1	2	0	0	NA	0	0	0	1	NA	2	0	0	26	0
94	0	0	0	0	1	1	0	0	0	1	4	0	0	0	0	0	0	0	0	0	1	0	0	1	0	0	1	0	1	1	0	1	0	0	1	2	0	0	0	0	0	0	1	NA	0	0	0	20.5	0
72	0	0	0	0	0	0	0	1	0	0	12	0	1	2	0	1	0	0	0	0	0	0	0	0	0	0	1	0	0	0	0	1	0	0	1	2	0	0	0	1	0	0	0	NA	1	0	0	21	0
88	1	0	1	0	0	0	0	0	0	1	6	0	0	0	0	0	0	0	0	0	1	0	0	0	0	0	1	1	0	0	0	1	0	0	1	NA	0	0	0	0	1	0	1	NA	0	0	0	21.9	0
77	1	1	1	0	0	0	0	0	0	1	NA	0	0	0	NA	0	0	0	0	0	1	0	0	0	0	0	0	0	0	0	2	0	0	0	1	2	0	0	1	0	1	0	1	0	0	0	0	27.3	0
91	1	0	0	1	0	0	0	0	0	0	4	0	0	0	1	0	0	0	0	0	0	0	0	0	0	0	0	0	0	0	0	0	0	0	1	2	0	1	0	0	0	0	0	NA	0	0	0	NA	2
94	1	0	0	0	0	0	0	0	0	1	10	0	0	0	0	0	0	0	0	0	1	0	1	0	0	0	0	1	0	0	0	1	0	0	0	2	1	0	1	0	1	0	1	NA	0	0	0	NA	0
86	0	0	0	0	0	0	0	0	0	0	2	0	0	2	1	0	0	0	0	0	0	0	1	0	0	0	0	0	0	0	0	0	0	0	1	0	0	0	0	1	0	1	0	NA	0	0	0	17.7	0
85	1	0	1	0	0	0	0	1	0	0	11	1	0	2	1	0	0	1	0	1	0	0	1	0	0	0	0	0	0	0	0	0	0	0	1	1	0	0	0	0	1	NA	0	NA	0	0	0	NA	0
71	0	0	0	0	0	0	0	0	0	1	2	0	1	0	1	0	0	0	0	0	0	0	0	0	0	0	0	0	0	0	0	1	0	0	1	2	0	0	0	0	0	1	0	NA	0	0	0	19.7	0
92	0	1	0	0	0	0	0	0	0	0	NA	0	1	0	0	0	0	1	0	0	1	0	0	0	0	0	1	1	0	0	1	1	0	0	3	2	0	0	0	0	0	0	0	NA	0	0	0	NA	2
86	1	0	0	0	0	0	1	0	0	0	8	0	0	0	0	0	0	0	1	0	0	0	0	0	0	0	0	1	0	0	0	0	0	0	1	2	0	0	0	0	1	1	0	NA	1	0	0	NA	2
73	1	0	0	0	0	0	0	1	0	1	NA	0	0	0	0	0	0	1	0	0	2	0	0	0	0	0	0	0	1	0	0	1	0	0	1	2	0	0	0	0	1	1	1	0	0	0	0	21.8	0
74	0	0	0	1	0	0	0	0	0	1	4	0	1	0	0	0	0	0	0	0	0	0	0	1	0	0	0	0	0	0	0	0	0	0	1	2	0	0	1	1	0	0	0	0	1	0	0	25	0
76	0	0	0	0	0	0	0	0	0	0	0	0	1	0	1	0	0	0	0	0	0	0	0	0	0	0	0	0	0	0	0	0	0	0	1	1	0	0	0	0	0	1	1	0	0	0	0	22	0
85	0	0	0	0	0	0	0	0	0	0	4	0	0	0	0	0	0	0	0	0	1	0	1	0	0	0	0	0	0	0	0	1	0	0	0	1	0	0	0	0	0	1	1	NA	0	0	0	NA	0
75	0	0	0	0	0	0	0	0	0	1	4	0	0	0	0	0	0	0	0	0	0	0	0	0	0	0	0	0	0	0	0	1	0	0	1	2	0	0	0	0	0	0	1	NA	0	0	0	20	0
91	1	0	0	0	0	0	0	0	0	0	NA	0	0	0	1	0	0	0	0	0	1	0	0	0	0	0	1	0	0	0	0	0	0	0	1	2	0	0	0	0	0	0	0	0	0	0	0	NA	0
83	0	0	0	0	1	1	0	0	0	0	6	0	1	0	0	0	0	0	0	0	0	0	0	0	0	0	1	0	0	0	0	2	0	0	1	1	0	0	0	0	0	0	1	NA	0	0	0	26.7	1
86	1	1	0	1	0	0	0	0	0	0	NA	0	0	0	0	0	0	1	0	0	0	0	0	0	0	1	0	0	0	0	1	0	0	0	1	1	1	2	0	0	1	0	0	NA	0	0	0	25.5	0
76	0	0	0	0	0	0	0	1	0	0	NA	NA	NA	NA	0	0	0	1	0	0	0	0	0	0	0	1	0	0	0	0	0	0	0	0	3	1	0	0	NA	1	0	0	0	0	0	0	0	22.77	0
83	0	0	0	0	0	0	0	0	0	1	7	0	0	0	1	0	0	0	0	0	0	0	0	0	0	0	0	0	0	0	0	0	0	0	1	2	0	1	0	1	0	1	0	NA	1	1	0	18.5	0
84	0	0	0	0	0	1	0	0	0	0	NA	0	0	0	0	0	0	0	0	0	1	0	1	0	0	0	1	1	1	0	0	2	0	0	1	1	1	0	0	1	1	0	1	0	1	0	0	22	0
76	0	0	0	0	0	0	0	0	0	0	2	0	1	0	1	0	0	0	0	0	0	0	0	0	0	0	0	0	0	0	0	0	0	0	2	1	0	0	0	0	0	0	0	NA	0	0	0	21	1
76	1	0	0	0	0	0	0	0	0	1	6	0	0	2	0	0	0	0	1	0	0	0	1	0	0	0	1	1	1	0	0	0	0	0	1	1	0	0	0	0	0	0	1	NA	0	0	0	29	0
79	1	1	0	0	0	0	0	1	0	1	6	0	1	0	0	0	0	0	0	0	0	0	0	0	0	0	0	0	0	0	1	1	0	0	0	2	0	0	0	1	0	0	1	NA	0	0	0	23	0
92	0	0	1	0	0	0	0	0	0	0	2	0	0	0	0	0	0	0	0	0	0	0	0	0	0	0	0	0	0	0	0	0	0	0	3	0	0	1	1	0	0	0	1	0	2	0	0	14	2
82	0	0	0	0	0	0	0	0	0	0	NA	0	1	0	0	0	0	0	0	0	0	0	0	0	0	0	0	0	0	0	0	0	0	0	1	2	0	0	0	0	0	0	1	0	0	0	0	NA	NA
87	0	0	0	0	0	0	0	0	0	0	NA	1	0	2	1	1	0	0	0	0	0	0	1	0	0	0	0	0	0	0	0	0	1	0	3	2	0	0	0	0	0	0	1	0	0	0	0	22.2	0
83	1	0	0	0	0	0	0	0	0	1	3	0	0	0	0	0	0	0	0	0	1	0	0	0	0	0	1	1	0	0	0	1	0	0	0	2	0	0	0	0	0	1	1	NA	0	0	0	27.7	0
95	1	0	1	0	0	0	1	0	0	0	12	0	0	0	0	1	0	0	0	0	2	0	1	0	1	0	0	1	0	0	0	1	0	0	1	1	1	0	1	1	1	1	0	NA	1	0	0	NA	0
82	1	1	1	2	0	1	0	0	0	0	NA	0	0	0	1	1	0	0	1	0	0	0	0	0	0	0	0	1	1	0	0	1	0	0	1	1	0	0	0	0	0	0	0	0	0	0	0	25.8	1
87	0	0	0	0	0	0	0	0	0	0	12	0	0	0	1	1	0	0	0	0	0	0	0	0	0	1	0	0	0	0	0	0	0	0	1	1	0	0	0	0	0	1	1	NA	0	0	0	24	0
76	1	0	1	0	0	0	1	0	0	1	8	0	1	0	0	1	0	0	0	0	1	0	0	0	0	0	1	1	1	0	0	0	0	0	1	2	0	0	0	0	1	1	1	NA	0	0	0	28.3	0
72	0	0	0	0	0	0	0	0	0	1	6	0	0	0	0	0	0	1	0	0	0	0	0	0	0	0	0	0	0	0	0	0	0	0	1	NA	0	0	0	0	0	1	1	NA	0	0	0	20	0
86	1	0	0	0	0	0	0	1	0	1	NA	0	0	0	NA	0	0	1	0	0	1	0	1	0	0	0	1	0	0	0	0	1	0	0	1	1	0	0	NA	NA	1	0	0	NA	0	0	0	31.2	0
75	0	1	1	0	0	0	0	1	0	0	11	0	1	0	0	0	1	0	0	0	1	0	0	0	0	0	2	1	1	0	1	0	0	0	1	1	0	0	0	0	0	1	0	NA	0	0	0	27.8	1
83	1	1	0	0	0	1	0	0	0	0	NA	0	0	0	0	1	0	0	0	0	0	0	0	0	0	0	2	1	1	0	0	0	0	0	1	NA	0	0	0	0	0	1	0	NA	0	0	0	23.1	0
78	1	0	0	0	0	1	0	0	0	1	9	0	1	0	1	0	0	0	1	0	0	0	0	0	0	2	1	1	0	0	0	1	0	0	1	1	0	0	0	0	0	0	1	NA	0	0	0	26.2	0
81	0	0	0	0	0	0	0	1	0	0	7	0	1	0	0	0	0	0	0	0	0	0	1	0	0	0	0	0	0	0	0	0	0	0	1	2	0	0	0	0	0	1	1	NA	0	0	0	25.1	1
85	1	0	0	0	0	0	0	0	0	1	NA	1	0	0	0	0	0	0	0	0	1	0	0	0	0	0	1	1	0	0	0	0	0	0	1	0	1	1	0	0	0	1	1	0	0	0	0	33.3	2
80	0	0	0	0	0	0	0	0	0	0	6	0	0	0	1	0	0	0	0	0	0	0	0	0	0	0	1	0	0	1	0	0	0	0	1	2	0	0	0	0	0	0	1	NA	0	0	0	18	1
72	0	0	0	0	0	0	0	0	1	0	NA	0	1	0	NA	0	0	0	0	1	1	0	0	0	0	0	0	0	0	0	0	0	0	0	3	2	0	0	0	0	0	0	0	0	2	0	0	28.3	0
94	1	0	0	0	0	1	0	0	0	1	NA	0	0	0	0	0	0	0	0	0	1	0	0	0	0	0	1	1	0	0	0	1	0	0	1	2	0	0	0	0	1	1	1	0	0	0	0	18.7	0
81	1	0	0	2	0	0	0	0	0	1	NA	0	0	0	0	0	0	1	0	0	0	0	0	0	0	2	1	0	1	0	0	1	1	0	3	2	0	0	0	1	0	1	0	0	0	0	0	27.3	0
78	1	1	0	2	0	0	0	0	0	0	11	0	0	0	0	0	0	0	0	0	0	0	0	0	0	1	0	0	0	0	2	1	0	0	1	0	0	1	1	0	1	1	0	0	0	0	0	22.2	0
94	0	0	0	0	0	0	0	0	0	0	NA	0	1	0	NA	0	0	0	0	0	0	0	0	0	0	0	0	0	0	0	0	0	0	0	3	0	0	0	0	1	0	0	0	0	0	0	0	19.5	0
82	1	0	NA	0	0	0	0	0	0	0	NA	0	1	0	0	1	0	0	0	0	0	0	1	0	0	0	1	1	0	0	0	0	0	0	1	2	0	0	0	0	0	1	1	0	0	0	0	20.8	1
89	1	0	0	0	0	0	0	0	0	0	9	0	0	0	0	0	0	0	0	0	1	0	0	0	0	0	0	0	1	0	0	2	0	0	1	2	0	1	0	0	0	0	0	NA	0	0	0	NA	0
88	1	0	1	0	0	0	0	0	0	0	NA	0	0	0	0	1	0	0	0	0	0	0	1	0	0	0	0	0	1	0	0	1	0	0	1	0	0	0	0	1	0	0	0	0	0	0	0	21.3	NA
89	0	0	0	0	0	0	1	0	0	0	NA	0	1	0	NA	0	0	0	0	0	1	0	0	0	0	0	0	0	0	0	0	0	0	0	3	1	0	0	0	1	0	0	1	NA	0	0	0	25.1	1
78	1	0	1	0	0	0	0	0	0	1	12	0	1	0	0	1	0	0	0	0	0	0	0	0	0	0	0	0	1	0	0	1	0	0	1	2	0	0	NA	0	0	0	1	NA	0	0	0	26	1
91	1	0	0	0	0	0	1	0	0	0	NA	0	1	NA	0	0	0	0	0	0	0	0	1	0	0	0	0	1	0	0	2	0	0	0	3	2	0	0	0	0	0	0	0	0	1	0	0	23.31	1
83	1	0	0	0	0	0	0	0	0	0	NA	0	0	0	1	0	0	0	1	0	0	0	1	0	0	0	1	0	1	0	0	0	1	0	1	1	0	1	0	0	0	1	1	0	0	0	0	27	0
77	1	0	0	2	0	0	0	0	0	1	9	0	0	2	0	0	0	0	0	0	0	0	0	0	0	0	0	1	0	0	0	1	0	0	1	1	0	0	0	1	0	0	1	NA	0	0	0	32	0
88	1	0	0	0	0	0	0	0	0	1	11	0	0	0	1	0	0	0	0	0	0	0	0	0	0	0	0	0	0	0	0	0	0	0	1	2	0	0	0	1	0	1	1	NA	1	0	0	19.5	1
75	1	0	1	2	0	0	0	0	0	0	NA	0	1	1	1	0	0	1	0	0	0	0	0	0	0	0	1	0	0	0	0	0	0	0	1	1	0	1	1	0	1	1	0	0	0	0	0	29.7	0
75	0	0	0	0	0	0	0	0	0	0	7	0	0	0	0	0	0	0	0	0	1	0	1	0	0	0	0	0	0	0	0	0	0	0	1	2	1	2	0	0	1	0	0	0	0	0	0	21.8	0
86	1	0	0	0	1	0	0	0	0	0	NA	0	1	0	0	0	0	0	0	0	0	0	1	0	0	1	1	0	0	1	0	0	0	0	1	2	1	0	0	1	0	1	1	NA	0	0	0	26.7	0
83	1	0	0	0	0	0	0	0	0	1	4	0	1	2	0	0	0	0	0	0	0	0	1	0	0	0	0	1	0	0	0	0	1	0	1	2	0	0	0	0	0	0	1	NA	0	0	0	NA	1
85	1	1	1	0	0	0	0	0	0	0	NA	0	1	0	1	0	0	1	0	0	0	0	0	0	0	0	0	1	0	0	2	0	0	0	1	2	0	0	0	0	1	1	0	0	0	0	0	21.4	1
81	1	1	0	0	0	1	0	0	1	1	8	0	0	0	0	0	0	0	0	0	0	0	1	0	0	0	1	1	1	0	1	1	0	0	1	1	0	0	0	0	0	1	1	NA	1	0	0	24.7	0
87	1	0	0	0	0	1	0	0	0	0	NA	0	0	0	1	0	0	1	0	0	0	0	0	0	0	0	1	1	1	0	0	0	0	0	1	1	0	1	0	1	0	1	0	0	0	0	0	25	1
80	1	0	0	1	0	1	0	0	0	0	11	0	0	0	0	0	0	0	0	0	0	0	1	0	0	0	2	1	0	0	0	1	0	0	1	2	0	0	0	0	0	NA	1	NA	0	0	0	27.1	1
90	1	1	0	0	0	1	0	0	0	0	NA	NA	NA	NA	NA	0	0	1	0	0	0	0	0	1	0	0	1	0	1	1	0	0	0	0	1	0	0	1	0	0	0	1	0	NA	NA	NA	0	26	0
77	1	1	0	0	0	0	0	1	0	1	NA	0	0	0	1	0	0	1	0	0	1	0	0	0	0	0	1	1	0	0	1	1	0	0	1	2	0	0	0	0	0	0	1	0	0	0	0	31.6	0
90	0	0	0	0	0	0	0	0	0	0	NA	NA	NA	NA	0	0	0	0	0	0	0	0	0	0	0	0	0	0	0	0	0	0	0	0	1	0	0	NA	0	0	0	0	0	NA	0	0	0	NA	0
81	1	0	1	0	0	1	0	0	0	0	2	0	0	0	0	0	0	0	0	0	0	0	0	0	0	0	0	0	0	0	0	1	0	0	1	1	0	0	0	0	1	0	0	NA	0	0	0	NA	0
85	1	1	0	0	NA	0	0	0	0	1	NA	0	1	0	0	0	0	0	0	0	1	0	0	0	0	1	0	0	0	0	1	2	0	0	1	2	0	0	NA	0	0	0	1	0	0	0	0	26	0
93	1	0	0	0	0	0	0	1	0	0	6	0	1	0	1	0	0	0	0	0	0	0	0	0	0	0	0	0	1	0	0	0	0	0	1	0	0	0	0	0	0	0	1	0	0	0	0	21	0
82	1	0	0	0	0	0	0	0	0	1	4	0	0	0	0	0	0	0	0	0	0	1	1	0	0	0	0	0	0	0	0	0	0	0	1	NA	0	1	0	0	0	1	1	NA	0	0	0	19.1	1
83	1	0	0	0	0	0	0	0	0	1	4	0	1	0	0	0	0	0	0	0	0	0	0	0	0	0	0	0	1	0	0	1	0	0	1	0	0	0	0	0	0	1	1	NA	0	0	0	18.7	0
79	1	1	0	0	0	0	0	0	0	1	2	0	0	0	1	0	0	0	0	0	0	0	0	0	0	0	1	0	1	0	1	1	0	0	1	1	0	1	0	0	0	1	1	0	0	0	0	22	0
88	1	1	0	0	0	1	0	0	0	0	8	0	1	0	0	0	0	1	0	0	0	0	1	0	0	0	1	1	0	0	1	0	0	0	3	1	0	0	0	1	0	0	0	NA	1	0	0	22	0
80	1	1	0	0	0	0	0	0	0	1	9	1	0	0	0	0	0	0	0	0	0	0	1	0	0	0	0	0	1	0	0	0	0	0	1	2	1	0	NA	0	0	1	1	NA	0	0	0	19.3	0
78	1	0	0	0	0	0	0	0	0	1	4	0	0	0	0	0	0	0	0	0	0	0	0	0	0	1	0	0	1	0	0	1	0	0	1	1	0	0	0	0	1	1	1	NA	0	0	0	21	0
84	0	0	0	0	0	0	0	0	0	1	4	0	0	0	0	0	0	0	0	0	2	0	1	0	1	0	0	0	0	0	0	0	0	0	1	1	0	0	0	0	0	1	1	NA	1	0	0	NA	0
79	0	0	0	0	0	0	0	0	0	0	7	0	1	0	0	0	0	0	0	0	0	0	0	0	0	0	0	0	0	0	0	0	0	0	1	1	0	0	0	0	0	0	1	NA	0	0	0	26	2
83	1	0	0	2	0	0	0	0	0	0	NA	0	1	2	0	0	0	0	0	0	0	0	1	0	0	0	0	0	0	0	0	0	0	0	3	1	0	1	NA	0	0	1	0	0	0	0	0	24	2
74	1	0	0	2	0	0	0	0	0	0	4	0	0	0	0	0	0	0	0	0	0	0	0	0	0	0	0	0	0	0	0	1	0	0	1	0	0	0	0	0	0	0	0	0	0	0	0	24.7	0
75	1	1	0	0	0	0	0	0	0	0	10	0	1	0	0	0	0	0	0	0	0	0	1	0	0	0	1	1	0	0	1	0	0	0	1	1	0	0	0	0	0	0	1	NA	0	0	0	24.6	1
84	0	0	0	0	0	0	0	0	0	0	NA	0	0	0	0	0	0	0	0	0	1	0	1	0	0	0	1	0	0	0	0	0	0	0	1	2	0	0	0	0	0	0	1	0	0	0	0	27.1	1
78	1	0	0	0	0	0	0	0	0	0	4	0	0	0	1	0	0	0	0	0	0	0	0	0	0	0	1	1	0	0	0	0	0	0	1	1	1	1	1	0	1	1	0	NA	0	0	0	26.2	0
88	0	0	0	0	0	0	0	0	0	0	2	0	0	1	1	0	0	0	0	0	0	0	0	0	0	0	0	0	0	0	0	1	0	0	1	2	12	0	1	0	0	1	1	NA	1	0	0	22.7	1
79	0	0	0	0	0	0	0	0	0	0	2	0	0	0	1	0	0	0	0	0	0	0	0	0	0	0	1	0	0	1	0	0	0	0	1	0	0	0	0	0	0	1	0	0	0	0	0	24	0
78	0	0	1	1	0	1	0	1	0	1	12	0	0	0	1	0	0	0	0	0	0	0	0	0	0	1	0	0	0	0	0	2	0	0	3	1	1	0	0	1	1	1	1	NA	1	0	0	25.6	0
88	1	0	0	0	0	0	0	0	0	0	11	0	0	0	0	0	0	0	0	0	1	0	0	0	0	0	0	0	0	0	0	0	0	0	0	1	0	1	0	1	1	1	0	0	1	0	0	24	0
83	0	0	1	1	0	1	1	1	0	1	8	1	0	0	1	0	0	NA	0	0	2	0	1	0	1	0	1	1	0	0	0	0	0	0	1	1	0	0	0	0	1	0	1	NA	0	0	0	NA	1
78	0	0	1	0	0	1	1	1	0	1	10	0	1	0	0	1	0	0	0	0	0	0	0	0	0	0	0	0	1	0	0	1	0	0	1	2	0	0	0	0	0	0	0	NA	0	0	0	22	1
83	0	0	0	0	0	0	0	0	0	0	0	NA	NA	NA	NA	0	0	0	0	0	0	0	0	0	0	0	0	0	0	0	0	1	0	0	1	2	0	0	0	0	0	0	0	0	0	0	0	25	0
79	0	1	0	0	0	0	0	0	0	0	8	0	1	0	1	0	0	0	0	0	0	0	0	0	0	0	0	0	0	0	1	0	0	0	1	1	0	0	0	0	0	1	0	NA	0	0	0	25.1	2
79	0	0	0	0	0	0	0	1	0	1	NA	NA	NA	NA	NA	0	0	0	0	0	2	0	1	1	0	0	0	0	0	0	0	2	0	0	1	NA	0	1	NA	0	0	1	1	NA	0	0	0	22	1
83	1	0	0	0	0	0	0	0	0	0	6	0	0	0	1	0	0	0	0	0	0	0	1	0	0	0	0	1	0	0	0	2	0	0	1	2	0	0	0	0	1	0	1	NA	0	0	0	20.6	0
82	1	0	0	0	0	0	0	0	0	1	NA	0	1	0	1	0	0	1	0	0	1	0	0	0	0	0	1	1	1	0	0	1	0	0	1	1	0	0	0	1	0	0	1	0	0	0	0	33.6	0
76	0	0	0	0	0	0	0	0	0	0	2	0	0	0	1	0	0	0	0	1	1	0	0	0	0	0	0	0	0	0	0	0	0	0	1	2	0	1	1	1	1	1	1	NA	0	0	0	23.2	0
81	1	0	1	0	0	0	0	0	0	1	NA	0	0	0	0	1	0	0	1	0	0	0	1	1	0	0	0	1	1	0	0	0	0	0	1	1	1	0	1	0	1	1	1	NA	0	0	0	23.4	1
76	1	0	1	0	0	0	0	1	0	1	10	0	0	0	0	1	0	0	1	0	1	0	1	0	0	0	0	0	0	0	0	0	0	0	1	NA	0	0	0	0	0	0	0	NA	0	0	0	23.2	0
79	1	0	0	0	0	0	0	0	0	0	6	0	1	0	0	0	0	0	0	0	1	1	0	0	0	0	0	0	0	0	0	1	0	0	1	1	0	0	0	0	1	0	1	NA	0	0	0	26	1
83	1	0	0	0	0	0	0	0	0	1	NA	0	0	0	0	1	0	0	0	0	0	0	0	0	0	1	0	0	0	0	0	0	0	0	3	1	1	0	1	0	1	0	1	0	0	0	0	22.1	1
89	0	0	1	0	0	0	0	1	0	1	NA	0	0	0	NA	1	0	0	0	0	0	0	0	0	0	0	0	0	0	0	0	0	0	0	0	0	0	0	0	0	0	0	1	0	0	0	0	13.3	0
82	0	0	0	0	0	0	0	0	0	1	2	0	0	0	0	0	0	0	0	0	0	0	0	0	0	0	0	0	0	0	0	0	0	0	1	1	0	1	0	0	0	1	1	0	0	0	0	18	0
86	1	0	0	0	0	0	0	0	0	0	NA	0	0	0	0	0	0	1	0	0	0	0	0	0	0	1	0	1	1	0	0	0	0	0	2	2	1	0	0	0	0	NA	1	NA	1	0	0	NA	NA
87	1	0	0	0	0	0	0	0	0	1	NA	0	1	0	0	0	0	0	0	0	1	1	0	0	1	0	0	0	0	0	0	0	0	0	1	1	0	0	0	0	0	1	1	0	0	0	0	22.7	2
90	1	1	1	0	0	NA	0	0	0	0	NA	0	0	0	0	0	0	0	0	0	1	0	1	0	0	0	0	0	0	0	0	2	0	0	1	2	0	0	0	1	1	0	0	NA	0	0	0	27.3	0
73	1	0	0	0	0	0	0	0	0	1	NA	0	1	0	0	0	0	0	0	0	0	0	0	0	0	0	1	0	0	0	0	0	0	0	2	1	0	0	0	0	0	0	1	0	0	0	0	NA	0
82	0	0	0	2	0	0	0	0	0	1	9	0	1	0	1	0	0	0	0	0	0	0	0	0	0	0	0	0	0	0	0	1	0	0	1	1	0	0	0	0	0	1	1	NA	0	0	0	25	0
91	1	1	0	0	0	1	1	0	0	1	12	0	1	0	0	0	0	0	0	0	0	0	0	0	0	0	0	1	1	0	1	1	0	0	0	NA	0	0	0	0	0	1	0	NA	0	0	0	30.2	0
82	1	0	0	0	0	1	0	0	0	0	4	0	0	0	NA	0	0	0	0	0	0	0	0	0	0	0	1	1	0	0	0	1	0	0	1	0	0	1	0	0	0	0	0	0	0	0	0	22	0
74	0	0	0	0	0	0	0	0	1	1	6	0	1	0	0	0	0	0	0	1	0	0	1	0	0	0	0	0	1	0	0	0	0	0	1	2	1	0	1	1	1	0	1	1	1	0	0	24.6	0
79	0	0	0	0	0	0	0	0	0	1	NA	0	0	0	0	0	0	0	0	0	1	0	0	0	0	0	0	1	0	0	0	1	0	0	3	2	0	2	0	0	0	1	1	0	1	0	0	17	0
81	1	0	1	0	0	0	0	0	0	0	NA	1	0	0	0	1	0	0	0	0	0	0	0	0	0	0	1	1	0	0	0	0	0	0	1	2	0	0	1	0	0	1	1	NA	1	0	0	26	0
77	0	0	0	0	0	0	0	0	0	0	0	0	0	0	0	0	0	0	0	0	0	0	0	0	0	1	0	0	0	0	0	0	1	0	1	1	0	0	0	0	0	1	0	NA	0	0	0	15.6	0
81	0	0	0	0	0	0	0	0	0	0	NA	0	1	0	0	0	0	0	0	0	0	0	1	0	0	0	1	0	0	1	0	0	0	0	1	2	0	0	NA	0	1	0	1	NA	0	0	0	25.8	0
83	1	0	0	0	0	0	0	0	0	0	NA	0	0	0	0	0	0	0	0	0	0	0	0	0	0	0	0	0	0	0	0	1	0	0	1	2	0	0	0	0	0	0	1	0	0	0	0	18.2	0
85	1	1	0	0	0	1	0	0	0	0	15	0	1	0	0	1	0	0	1	1	0	0	1	1	0	0	0	1	1	0	1	NA	NA	NA	1	2	0	0	1	1	0	1	0	NA	0	0	0	29	1
92	1	0	0	0	0	0	0	0	0	0	13	0	1	0	0	0	0	1	1	0	0	0	0	0	0	0	1	1	1	0	0	1	0	0	3	0	0	1	1	0	1	1	0	0	0	0	0	25.2	0
79	1	0	0	0	0	0	0	0	0	0	NA	NA	NA	NA	0	NA	NA	NA	NA	NA	NA	NA	NA	NA	NA	NA	NA	NA	NA	NA	NA	NA	NA	NA	3	0	0	2	0	0	0	1	0	NA	0	0	0	33	2
76	0	0	0	0	0	1	0	0	0	0	3	0	0	0	0	0	0	1	0	0	0	0	0	0	0	0	1	1	0	0	0	0	0	0	1	2	0	0	0	0	0	1	1	NA	0	0	1	22.7	0
77	1	0	0	0	0	0	0	0	0	1	NA	0	0	0	1	1	0	0	0	1	1	0	1	0	0	0	0	1	0	0	0	1	1	0	1	1	0	0	0	1	NA	0	0	0	0	0	0	27.5	0
77	0	0	0	0	0	0	0	0	1	1	8	0	1	0	0	0	0	0	0	0	2	0	0	0	0	0	0	0	0	0	0	1	0	0	3	1	1	0	0	1	0	1	1	NA	1	0	0	25.7	0
84	0	0	0	0	1	0	0	0	0	1	NA	0	0	0	1	0	0	0	0	0	0	0	0	0	0	0	0	0	0	0	0	1	0	0	1	0	0	0	0	0	1	0	1	0	0	0	0	19	0
89	1	0	0	1	1	1	0	0	0	0	NA	0	1	NA	0	0	0	1	0	0	0	0	0	0	0	0	1	0	0	0	0	0	0	0	1	1	0	2	1	0	1	0	0	0	0	0	0	21	0
86	NA	1	0	0	0	0	0	0	0	1	NA	NA	NA	NA	NA	0	0	0	0	1	1	0	0	0	0	1	0	0	0	0	0	0	0	0	3	2	0	0	0	0	0	0	1	0	2	0	0	NA	0
85	1	0	1	0	0	1	1	0	0	0	NA	0	1	0	0	1	0	1	0	0	0	0	0	0	0	0	1	1	1	0	0	0	0	0	1	0	0	1	1	0	1	1	1	1	0	0	0	NA	2
78	0	0	0	0	0	0	0	0	0	1	5	0	1	0	0	0	0	0	0	0	0	0	0	0	0	0	0	0	0	0	0	0	0	0	1	2	0	0	0	0	0	1	1	NA	0	0	0	18.5	1
83	1	0	0	2	0	0	0	0	0	0	NA	0	0	NA	1	0	0	0	0	0	1	0	0	0	0	1	0	0	0	0	0	0	0	0	1	2	0	0	NA	0	0	1	0	0	0	0	0	NA	0
79	1	0	0	0	0	0	0	0	0	0	4	0	1	2	0	0	0	0	0	0	0	0	0	0	0	0	0	0	0	0	0	0	0	0	1	2	0	0	1	0	0	1	0	0	0	0	0	28.1	1
82	1	0	0	0	0	0	0	0	0	0	NA	0	1	2	NA	0	0	1	0	0	0	0	1	0	0	0	0	1	0	0	0	0	0	0	3	2	0	0	0	0	0	1	1	0	1	0	0	23.6	1
78	1	0	0	0	0	0	0	0	0	1	NA	0	0	0	0	0	0	0	0	0	1	0	0	0	0	0	0	0	0	0	0	0	0	0	1	0	1	0	0	1	0	0	1	0	0	0	0	16.8	0
75	0	0	0	0	0	0	0	0	0	1	4	0	0	0	0	0	0	0	0	0	0	0	1	0	0	0	0	0	0	0	0	0	0	0	1	2	0	0	0	0	0	1	1	NA	0	0	0	22	0
82	1	0	0	0	0	0	0	0	0	1	4	0	0	0	0	0	0	0	0	0	2	0	1	0	1	0	0	0	0	0	0	0	0	0	1	1	0	0	0	0	1	1	1	NA	0	0	0	23.2	0
81	1	0	1	0	0	1	1	0	0	0	NA	0	1	0	0	1	0	1	0	0	0	0	0	0	0	0	1	1	1	0	0	1	1	0	1	1	0	0	0	0	0	0	0	0	0	0	0	27.6	2
78	1	0	0	1	0	0	0	0	0	1	12	0	1	0	1	0	0	0	0	0	1	0	1	0	0	0	0	0	0	0	0	0	0	0	1	2	0	0	1	1	1	1	1	NA	0	0	0	14	1
88	1	1	1	0	1	0	0	1	0	0	NA	0	1	2	1	1	0	0	1	0	0	0	0	0	0	0	0	0	0	0	1	0	0	0	1	0	0	1	1	0	0	1	0	NA	0	0	0	25	0
83	1	0	1	1	1	1	0	1	0	1	NA	0	1	1	1	1	0	0	0	0	0	0	0	0	0	0	1	1	1	0	0	1	0	0	1	NA	0	1	1	0	1	1	1	0	0	0	0	22.2	1
86	1	0	0	0	1	0	0	0	0	0	NA	0	1	0	1	0	0	0	0	0	0	0	0	0	0	0	0	0	1	0	0	0	0	0	1	2	0	0	0	0	0	0	0	NA	0	0	0	28.7	1
83	0	0	0	0	0	0	0	0	0	0	8	0	0	0	NA	0	0	0	0	0	0	0	0	0	0	0	0	0	0	0	0	1	1	0	3	0	12	0	0	0	0	0	1	0	1	0	0	25.2	0
95	0	0	1	0	0	0	0	0	0	1	8	1	0	0	0	0	0	0	0	0	2	0	1	0	1	1	0	1	0	0	0	1	0	0	1	2	0	0	0	0	1	1	1	NA	0	0	0	21.8	0
75	1	1	0	1	0	0	0	0	0	1	12	1	0	0	1	0	0	0	0	0	1	0	2	0	1	0	1	0	0	0	2	0	0	0	1	2	0	0	1	0	0	1	1	NA	0	0	0	38.9	0
77	0	0	0	0	0	0	1	0	1	1	NA	0	0	NA	NA	0	0	0	0	1	1	0	1	0	0	0	0	0	0	0	0	0	0	0	1	1	1	0	1	1	1	1	1	NA	2	0	0	17	0
85	1	0	0	0	0	0	0	0	0	0	5	0	0	0	0	0	0	0	0	0	0	0	0	0	0	0	0	1	0	0	0	0	0	0	1	0	0	0	0	1	0	1	1	0	1	0	0	24	0
85	1	1	0	0	0	0	0	0	0	0	8	0	0	1	0	0	0	0	0	0	0	0	0	0	0	0	0	1	1	0	0	0	0	0	2	2	0	0	0	0	0	0	1	0	2	0	0	21	0
82	1	0	0	2	0	0	0	0	0	1	14	0	0	0	0	0	0	0	0	0	0	0	0	0	0	0	0	0	0	0	0	0	0	0	1	2	0	0	0	1	0	1	1	NA	0	0	0	28.1	0
85	0	0	0	0	0	0	0	0	0	0	NA	0	0	0	1	0	0	0	0	0	0	0	0	0	0	1	0	0	0	0	0	0	0	0	1	1	0	0	0	0	0	1	1	0	0	0	0	13.3	0
79	0	0	0	0	0	0	0	0	0	0	NA	0	1	NA	0	0	0	0	0	0	0	0	1	0	0	0	0	0	0	0	0	0	0	0	3	2	0	0	0	1	0	0	1	NA	0	0	0	21	0
96	1	0	0	0	0	0	0	1	0	0	NA	0	1	0	0	0	0	1	0	0	0	0	0	0	0	0	1	0	1	0	0	1	0	0	1	2	0	0	0	0	0	1	1	NA	0	0	0	24.9	1
76	0	1	0	0	0	0	0	0	0	1	NA	0	1	0	0	0	0	0	0	0	0	0	0	0	0	0	0	0	0	0	0	0	0	0	1	2	0	0	0	0	0	1	1	0	0	0	0	NA	NA
86	1	0	0	0	0	0	0	0	0	1	8	0	0	0	1	0	0	0	0	0	0	0	2	1	0	0	0	0	1	0	0	1	0	0	1	2	0	1	1	0	1	1	1	0	1	0	0	23	0
73	0	0	0	0	0	0	0	0	0	1	NA	0	0	0	1	0	0	0	0	0	0	0	1	0	0	0	0	0	0	0	0	0	0	0	1	2	0	0	0	0	0	1	1	NA	0	0	0	27.5	1
78	0	0	0	1	0	0	0	0	0	1	6	0	0	0	0	0	0	0	0	0	0	0	0	0	0	0	0	0	0	0	0	0	0	0	1	2	0	0	0	0	0	0	1	NA	0	0	0	25.4	1
90	0	0	0	1	0	0	0	0	0	0	4	0	0	0	1	0	0	0	0	0	0	0	0	0	0	0	0	0	0	0	0	1	0	0	1	2	0	0	0	0	0	1	0	NA	0	0	0	25	1
76	0	0	0	0	0	0	0	0	0	0	NA	NA	NA	NA	NA	0	0	0	0	0	2	0	0	0	0	0	0	1	0	0	0	1	0	0	3	2	0	1	1	0	0	1	1	0	1	0	0	26	0
78	0	0	0	2	0	0	0	0	0	1	NA	0	1	0	0	0	0	0	0	0	1	0	0	0	0	0	0	1	0	0	0	0	0	0	1	2	0	0	0	0	0	0	1	NA	0	0	0	34	0
79	1	0	0	0	0	0	0	0	0	1	4	0	0	0	0	0	0	0	0	0	0	0	0	0	0	0	0	0	0	0	0	0	0	0	1	2	0	0	0	0	0	0	1	NA	0	0	0	23.2	0
81	1	1	0	0	0	0	0	1	0	0	NA	0	0	0	0	0	0	0	0	0	1	0	0	0	0	0	0	0	0	0	1	0	0	0	1	1	0	0	0	0	0	0	0	0	0	0	0	33.5	0
82	1	0	1	2	0	0	2	1	0	0	NA	NA	NA	NA	NA	0	0	0	1	0	0	0	0	0	0	0	1	1	0	0	0	1	0	0	3	2	0	0	1	0	0	0	0	0	0	0	0	34	0
67	1	1	1	2	0	1	0	0	0	1	NA	0	1	0	0	0	0	1	0	0	1	0	1	0	0	0	2	1	1	0	0	1	0	0	1	0	0	NA	0	1	0	2	0	NA	0	0	0	27	0
87	1	0	1	0	0	0	0	0	0	0	6	0	0	0	1	0	1	0	0	0	0	0	0	0	0	0	0	1	0	0	0	0	0	0	1	2	0	2	0	0	0	1	0	0	0	0	0	NA	NA
81	1	1	0	0	0	0	0	0	0	0	NA	1	0	2	NA	0	0	1	0	0	0	0	0	0	0	0	1	1	1	0	0	0	0	0	3	2	0	1	0	1	1	1	0	0	0	0	0	NA	0
80	1	0	0	0	1	0	0	0	0	1	NA	0	1	0	0	0	0	0	0	0	0	0	1	0	1	0	1	0	0	1	0	1	0	0	3	2	1	0	0	0	0	0	1	NA	0	0	0	26.7	1
69	1	1	0	0	0	0	0	1	0	1	12	0	0	0	1	0	0	0	1	0	1	0	1	0	0	0	1	0	0	0	2	1	1	0	1	1	0	1	1	1	0	0	1	NA	0	0	0	36.3	0
73	0	0	0	0	0	0	0	1	0	0	NA	0	1	0	0	0	0	0	0	0	2	0	0	0	0	0	0	0	0	0	0	0	0	0	1	2	0	0	1	0	0	0	1	NA	0	0	0	17	0
79	0	0	0	0	0	0	0	0	0	0	3	0	0	0	1	0	0	0	0	0	0	0	0	1	0	1	0	0	0	0	0	0	0	0	3	1	0	0	0	0	0	0	0	0	0	1	0	16	0
70	0	0	0	0	0	0	0	0	0	0	2	0	1	0	0	0	0	0	0	0	0	0	0	0	0	0	0	0	0	0	0	0	0	0	1	2	0	0	0	0	0	1	1	NA	0	0	0	2.53	0
88	1	0	0	0	0	0	0	0	0	0	NA	0	1	NA	NA	0	0	1	0	0	1	0	1	0	0	0	0	0	1	0	0	0	0	0	3	NA	0	2	0	1	0	0	1	0	0	0	0	16	0
82	1	0	0	0	0	0	0	1	0	1	8	0	0	0	1	0	0	1	0	0	0	0	0	0	0	0	0	0	0	0	0	0	0	0	1	2	0	0	0	0	0	1	0	NA	0	0	0	20.4	0
79	1	1	0	0	0	0	0	1	0	1	8	0	1	0	0	0	0	1	0	0	1	0	0	0	0	0	1	0	0	0	1	1	0	0	1	1	0	1	0	0	0	1	1	0	0	0	0	24.2	0
79	0	0	0	0	0	0	0	0	0	0	4	0	0	0	0	0	0	0	0	0	1	0	0	0	0	0	0	0	0	0	0	1	0	0	1	2	0	0	1	0	1	0	1	0	0	0	0	19.1	0
75	1	1	0	2	0	0	0	0	0	0	9	0	1	0	0	0	0	1	0	0	0	0	1	0	0	0	1	0	1	0	1	0	0	0	0	0	0	0	0	0	0	0	0	0	0	0	0	32	0
85	1	0	1	0	0	0	0	0	0	1	7	0	1	0	0	0	0	1	0	0	1	0	0	0	0	0	0	0	0	1	0	0	0	0	1	2	0	0	NA	0	0	1	1	NA	0	0	0	19.95	2
86	1	0	0	0	0	1	0	1	0	1	NA	0	0	0	1	0	0	NA	0	0	2	0	0	0	0	0	1	1	0	0	0	0	2	0	1	2	0	0	0	0	0	1	1	0	0	0	0	NA	1
87	1	0	0	0	0	0	0	0	0	1	9	0	1	0	1	0	0	0	0	0	0	0	0	0	0	1	1	0	0	0	0	2	0	0	1	0	0	0	0	0	0	0	1	NA	0	0	0	31.2	0
89	1	0	1	0	0	0	0	1	0	1	10	0	0	0	1	1	0	0	1	0	0	0	2	0	0	0	1	1	0	0	0	0	0	0	1	2	0	0	1	1	1	0	0	NA	0	0	0	22.8	0
88	1	0	0	0	0	0	1	0	0	0	3	0	1	0	1	0	0	0	0	0	0	0	0	0	0	0	0	0	0	0	0	1	0	0	1	0	0	0	0	0	0	1	1	0	0	0	0	35.6	0
76	0	1	0	0	0	0	0	0	0	0	NA	0	1	0	NA	0	0	0	0	0	0	0	0	0	0	0	0	0	0	0	1	1	0	0	3	1	0	NA	NA	1	NA	0	0	NA	0	1	0	23	0
89	1	0	1	0	0	1	0	0	0	0	NA	NA	NA	NA	NA	1	0	0	0	0	0	0	0	0	0	0	1	1	0	1	0	0	0	0	3	NA	0	2	NA	0	NA	NA	NA	NA	0	0	0	35	0
84	1	0	0	0	0	0	0	0	0	1	8	0	1	0	0	0	0	0	0	0	0	0	1	0	0	2	0	0	0	0	0	1	1	0	1	2	0	0	0	0	0	0	1	NA	0	0	0	16.8	0
78	0	0	0	0	0	0	0	0	0	0	NA	0	1	NA	0	0	0	0	0	0	0	0	0	0	0	1	0	0	0	0	0	0	0	0	1	0	0	0	0	0	0	0	0	0	0	0	0	NA	0
79	1	0	0	0	0	1	0	1	0	0	11	0	1	NA	NA	0	0	0	0	0	0	0	0	0	0	0	1	0	0	0	0	1	0	0	1	0	0	0	0	0	0	1	1	NA	0	0	0	22.5	2
78	0	0	0	0	0	0	0	0	0	0	2	0	1	0	0	0	0	1	0	0	0	0	1	0	0	0	0	0	0	0	0	0	0	0	2	1	0	0	0	0	0	0	1	0	0	0	0	26.6	2
87	1	0	0	0	0	0	1	1	0	1	8	0	0	0	0	0	0	0	1	0	1	0	0	0	0	0	1	1	1	0	0	1	0	0	1	1	0	0	1	0	0	0	0	NA	0	1	0	25.6	0
82	0	0	0	0	0	1	0	0	0	1	7	0	0	0	0	0	0	0	0	0	1	0	0	0	0	0	1	1	0	0	0	1	0	0	3	0	0	0	NA	0	0	0	1	NA	0	0	0	19.9	0
85	1	0	0	0	0	0	0	0	0	1	10	0	1	0	NA	0	0	1	0	0	1	0	0	1	1	0	0	0	1	0	0	0	0	0	1	1	0	1	0	1	0	1	1	0	0	0	0	28.3	1
66	1	1	0	2	0	1	0	1	0	0	NA	0	0	0	1	0	0	0	1	0	0	0	0	1	0	0	1	0	1	0	2	1	0	0	1	2	0	0	0	0	0	0	0	NA	0	0	0	30	0
80	1	0	1	0	0	0	0	0	0	1	NA	NA	NA	NA	NA	0	0	1	0	0	1	0	1	0	0	1	0	0	1	0	0	1	0	0	3	1	0	0	1	1	1	0	1	0	2	1	0	22	0
83	0	0	1	0	0	0	2	0	0	0	3	0	0	0	0	1	0	0	1	0	0	0	1	0	0	0	1	1	0	0	0	0	0	0	1	1	0	1	0	1	0	0	0	0	0	0	0	21.3	0
73	1	1	0	0	0	0	0	1	0	0	8	0	0	2	0	0	0	1	0	0	0	0	0	0	0	0	1	1	0	0	1	0	0	0	0	0	0	0	NA	0	0	0	1	NA	0	0	0	30	0
86	0	0	0	0	0	0	0	0	0	1	NA	0	0	0	NA	0	0	0	0	0	0	0	0	0	0	0	0	0	0	0	0	0	1	0	3	2	NA	NA	NA	NA	NA	0	NA	NA	NA	NA	0	15.1	0
82	1	0	0	0	0	1	0	0	0	1	NA	0	0	0	0	0	0	0	0	0	0	0	0	0	0	0	1	0	0	0	0	0	0	0	1	2	0	1	0	0	0	0	1	NA	0	0	0	26.8	0
80	1	1	1	1	1	0	0	0	0	1	12	0	1	NA	0	0	0	0	0	0	0	0	1	0	0	0	0	0	1	0	0	1	0	0	0	0	0	0	0	0	0	0	1	NA	0	0	0	32	0
88	0	0	0	0	0	1	0	0	0	0	14	0	1	0	NA	0	0	0	0	0	0	0	0	0	0	0	0	0	0	0	0	1	0	0	1	2	0	1	0	1	1	0	0	NA	0	0	0	23.4	0
77	1	0	0	0	0	0	0	0	0	1	4	0	0	2	0	0	0	0	0	0	0	0	0	0	0	0	0	0	0	0	0	0	0	0	3	1	0	2	0	0	0	0	0	0	0	0	0	NA	0
85	0	1	1	0	0	0	0	0	0	1	NA	NA	NA	NA	0	1	0	0	0	0	1	0	0	0	0	0	0	1	0	0	0	0	1	0	1	NA	0	0	1	0	0	0	1	NA	0	0	0	37	0
84	1	0	0	0	0	0	0	0	0	0	9	0	0	NA	0	0	0	0	1	0	0	0	0	0	0	0	0	1	0	0	0	0	0	0	1	1	0	0	0	0	0	0	0	NA	0	0	0	18.3	1
82	0	1	1	0	0	0	0	1	0	0	9	0	1	1	0	1	0	0	1	0	0	0	0	0	0	0	0	0	1	0	0	0	0	0	1	1	0	0	0	0	0	0	0	0	0	0	0	NA	NA
80	0	0	0	0	0	0	0	0	0	0	NA	0	1	0	1	0	0	0	0	0	1	0	0	0	0	0	0	0	0	0	0	0	0	0	1	2	0	0	0	0	1	0	1	0	1	0	0	18.6	1
79	1	1	0	0	0	0	0	0	0	0	6	0	0	0	0	0	0	0	0	0	0	0	1	0	0	0	0	1	0	0	2	2	0	0	1	0	0	0	0	0	0	0	0	NA	0	0	0	31	0
79	0	0	0	0	0	0	0	0	0	0	10	0	0	NA	NA	0	0	0	0	0	0	0	0	0	0	0	0	0	0	0	0	0	0	0	1	1	0	0	1	0	1	0	0	NA	0	0	0	NA	0
72	0	1	0	1	0	0	0	0	0	1	7	0	1	2	0	0	0	1	0	0	1	0	0	0	0	0	1	0	0	0	1	0	0	0	1	0	0	0	0	1	0	1	0	NA	0	0	0	25.9	0
80	1	0	0	0	0	0	0	1	0	1	10	0	0	0	1	0	0	0	0	0	1	0	1	0	0	0	0	1	0	0	0	1	0	0	3	2	0	0	NA	0	0	0	1	NA	1	0	0	16.8	0
79	0	0	0	0	1	1	0	0	0	0	NA	1	0	NA	NA	0	0	0	0	0	1	0	0	0	0	2	2	0	0	0	0	1	0	0	3	0	0	0	0	0	1	0	0	NA	0	0	0	17.3	0
81	0	0	0	0	0	0	0	0	0	0	0	0	1	0	0	0	0	0	0	0	0	0	0	0	0	0	0	0	0	0	0	0	0	0	1	2	0	1	0	0	0	0	0	0	0	0	0	NA	NA
85	0	0	0	0	0	0	0	0	0	0	NA	0	1	0	1	0	0	0	0	0	0	0	0	0	0	0	0	0	0	0	0	0	0	0	1	1	0	0	0	1	0	0	0	0	0	0	0	24	1
72	0	0	0	0	0	0	0	0	0	0	NA	0	0	0	1	0	0	0	0	0	0	0	0	0	0	0	0	0	0	0	0	0	0	0	1	2	0	0	0	0	0	0	1	NA	0	0	0	21.3	0
77	1	1	0	2	0	0	0	1	0	0	12	0	1	0	0	0	0	1	1	0	0	0	0	0	0	0	0	1	1	0	1	1	1	0	3	2	0	1	0	0	0	0	1	0	0	0	0	28.7	0
85	1	0	0	0	0	0	0	0	0	0	NA	NA	NA	NA	0	0	0	1	0	0	0	0	0	0	0	0	1	0	0	0	0	1	0	0	1	0	0	0	1	0	1	1	1	0	0	0	0	NA	0
87	0	0	0	0	0	0	0	0	0	0	2	0	1	0	0	0	0	0	0	0	0	0	0	0	0	0	0	0	0	0	0	0	0	0	1	0	0	0	0	0	1	1	0	0	1	0	0	28.9	1
84	1	0	0	0	1	0	0	0	0	0	NA	0	1	0	NA	0	0	0	0	0	0	0	0	0	0	0	1	1	0	0	0	1	0	0	3	0	0	0	0	0	0	1	0	NA	0	1	0	28	0
80	1	0	1	0	0	0	0	0	0	0	10	0	0	0	0	0	0	1	0	0	0	0	0	0	0	0	0	1	0	0	0	0	0	0	3	0	0	0	1	0	0	0	1	0	0	0	0	24	0
84	1	0	0	0	0	0	0	0	0	0	NA	0	0	0	NA	0	0	0	0	0	0	0	0	0	0	0	0	0	0	0	0	0	0	0	3	0	0	0	0	0	0	1	1	NA	1	0	0	NA	0
74	1	1	0	0	0	1	0	0	0	0	9	0	1	0	0	0	0	1	0	0	0	0	0	0	0	0	1	0	0	0	2	1	0	0	1	2	0	1	1	0	0	0	0	0	0	0	0	30	0
89	0	0	0	0	0	0	0	0	0	0	8	0	0	0	0	0	0	0	0	0	1	0	0	0	0	1	0	0	0	0	0	1	0	0	1	0	0	0	0	0	0	0	1	0	0	0	0	17	0
98	1	0	0	0	0	0	0	0	0	0	6	0	0	0	NA	0	0	0	0	0	0	0	0	0	0	0	0	0	1	0	0	0	0	0	1	NA	0	1	0	1	0	0	0	0	0	0	0	NA	NA
72	0	0	0	0	0	0	0	0	0	0	3	0	0	0	1	0	0	0	0	0	0	0	0	0	0	0	0	0	0	0	0	0	0	0	1	0	0	0	0	0	0	0	0	NA	0	0	0	25	0
73	1	1	0	2	0	0	0	0	0	0	9	0	0	0	1	0	0	0	0	0	0	0	0	0	0	0	1	0	0	0	1	1	0	0	1	1	0	0	0	0	0	0	0	NA	0	0	0	31.6	0
65	1	1	0	0	0	0	0	0	0	0	NA	0	1	0	1	0	0	0	1	0	0	0	0	0	0	0	0	0	0	0	0	0	1	0	1	0	0	0	NA	0	0	0	0	NA	0	0	0	32	0
90	1	0	0	0	0	0	0	0	0	0	9	0	0	0	NA	0	0	1	0	0	0	0	0	0	0	0	1	1	0	0	0	0	0	0	1	2	0	2	0	0	0	2	0	0	0	0	0	23.3	0
79	0	0	0	0	0	0	0	0	0	0	6	1	0	0	0	0	0	0	0	0	0	0	0	0	0	0	0	0	0	0	0	0	0	0	1	0	0	0	0	0	0	2	1	NA	0	0	0	28	0
91	1	0	1	0	0	0	0	0	0	0	11	0	0	NA	NA	0	0	0	0	0	0	0	0	0	0	0	0	0	0	0	0	1	0	0	1	1	0	0	0	0	0	0	0	NA	0	0	0	NA	2
84	0	0	0	0	0	0	0	1	1	0	10	0	0	NA	0	0	0	0	0	0	0	0	0	0	0	0	0	0	0	0	0	2	0	0	1	2	1	0	1	1	1	1	0	NA	1	0	0	26.6	0
80	1	0	0	0	0	0	0	0	0	0	4	0	0	0	0	0	0	0	0	0	0	0	1	1	0	0	1	0	1	1	0	1	0	0	0	0	0	0	0	0	0	0	1	0	0	0	0	29	0
73	1	0	0	2	0	0	0	0	0	1	13	1	0	0	0	0	0	0	0	0	1	0	0	0	0	0	1	1	0	0	0	0	0	0	1	0	0	2	0	0	1	1	0	1	0	0	0	31	0
73	1	0	0	0	0	0	0	0	0	0	10	0	0	0	1	1	0	0	0	0	0	0	0	0	0	0	0	0	0	0	0	1	1	0	3	1	0	1	1	1	1	2	0	0	0	0	0	NA	NA
73	1	1	0	2	0	0	0	0	0	0	NA	0	0	0	NA	0	0	0	0	0	0	0	0	0	0	0	1	0	0	0	0	0	1	0	1	0	0	2	0	0	0	1	0	NA	0	0	0	31.4	0
87	0	0	0	0	0	0	1	1	0	0	7	0	1	0	0	0	0	0	0	0	0	0	0	0	0	0	0	1	1	0	0	0	0	0	1	2	0	0	1	0	1	0	0	0	0	0	0	NA	2
81	0	0	0	0	0	0	0	1	0	1	NA	0	1	0	1	0	0	0	0	0	1	0	1	0	0	1	1	1	0	0	0	2	0	0	1	NA	0	NA	0	0	0	0	0	NA	0	1	0	21	0
89	1	0	1	0	0	0	0	0	0	0	5	0	1	NA	0	0	0	0	0	0	0	0	0	0	0	0	0	0	0	0	0	0	0	0	1	0	0	0	0	0	0	0	0	NA	0	0	0	21.7	0
92	0	0	1	0	0	1	0	1	0	0	NA	0	0	0	NA	0	0	0	0	0	0	0	0	0	0	0	1	0	0	0	0	2	0	0	3	0	0	0	0	1	0	0	NA	0	0	0	0	15.9	1
80	0	0	0	0	0	0	0	0	0	1	5	NA	NA	NA	1	0	0	0	0	0	2	0	1	0	1	2	0	0	0	0	0	0	0	0	1	2	0	0	0	1	0	0	1	0	0	0	0	27.6	0
77	1	1	0	0	0	1	0	0	0	1	13	0	0	0	0	0	0	0	1	0	1	0	2	1	1	1	1	1	1	0	0	1	0	0	1	1	0	1	0	0	0	0	0	NA	0	0	0	20.7	0
87	1	1	0	0	0	0	0	0	0	0	7	0	1	0	0	0	0	0	0	0	0	0	0	0	0	1	0	0	1	0	2	1	0	0	1	1	0	0	0	0	0	0	0	NA	0	0	0	20.3	0
83	0	0	1	2	1	0	0	1	0	0	9	0	1	0	0	1	0	1	0	0	0	0	0	0	0	0	0	0	0	0	0	0	0	1	1	0	0	2	0	0	1	0	0	0	0	0	0	22.2	0
88	1	0	0	0	0	0	0	0	0	0	2	0	0	0	0	0	0	0	0	0	0	0	0	0	0	0	0	0	0	0	0	0	0	0	1	1	0	0	NA	0	0	0	0	NA	0	0	0	17	0
79	1	0	0	0	0	0	0	0	0	0	8	0	0	0	0	0	0	0	0	0	0	0	0	0	0	0	0	0	0	1	0	0	0	0	1	0	1	0	0	0	0	2	0	NA	0	0	0	21	0
82	0	0	0	0	0	0	0	0	0	0	8	0	1	NA	0	0	0	1	0	0	0	0	0	0	0	0	1	0	0	0	0	0	0	0	1	0	0	0	1	0	1	0	0	0	0	0	0	24.7	0
83	1	0	0	0	0	1	0	1	1	0	13	0	1	0	0	0	0	1	0	0	1	0	1	0	0	0	1	1	1	0	0	0	0	0	1	2	0	0	0	0	0	0	0	NA	1	0	0	26.9	0
79	1	0	0	0	0	0	0	0	0	0	2	0	0	2	0	0	0	0	0	0	0	0	0	0	0	0	0	0	1	0	0	0	0	0	1	1	0	0	0	0	0	0	0	0	0	0	0	28.4	0
89	1	0	1	0	0	0	0	0	0	0	9	0	1	0	NA	0	0	0	0	0	0	0	0	0	0	0	0	0	0	2	0	1	0	0	1	2	0	0	0	0	0	0	0	NA	0	1	0	24.06	2
84	1	0	1	0	0	0	0	0	0	0	4	0	0	0	0	0	0	0	0	0	1	0	0	0	0	0	1	0	0	0	0	1	0	0	0	0	0	0	0	0	0	0	0	NA	0	0	0	21.3	0
74	0	0	1	0	0	0	0	0	0	0	5	0	0	0	0	0	0	0	0	0	0	0	0	0	0	0	1	0	0	0	0	1	0	0	1	0	0	0	0	0	0	0	0	NA	0	0	0	21	0
83	1	1	0	0	0	0	0	1	0	0	6	0	0	0	0	0	0	1	0	0	0	0	0	0	0	0	1	0	1	0	1	1	0	0	1	0	0	0	0	0	0	0	0	0	0	0	1	30.1	0
94	1	0	0	0	0	0	0	1	0	0	NA	0	0	0	0	0	0	1	0	0	0	0	0	0	0	1	0	0	1	0	0	1	1	0	1	2	0	0	0	1	0	0	0	0	0	1	0	20	0
79	1	0	1	0	0	0	0	0	0	0	NA	0	1	NA	NA	1	0	0	0	0	0	1	0	0	0	0	1	0	1	0	0	0	0	0	3	1	1	0	0	NA	0	1	0	NA	1	0	0	NA	0
74	0	0	0	0	0	1	0	0	0	0	NA	NA	NA	0	NA	0	0	0	0	0	0	0	0	0	0	0	0	1	0	0	0	1	0	0	3	0	0	0	0	0	1	0	1	NA	1	0	0	NA	0
70	0	0	0	0	0	0	0	0	0	1	7	0	0	0	1	0	0	0	0	0	1	0	1	0	0	0	1	0	0	0	0	1	0	0	1	0	0	0	0	0	0	0	1	0	0	0	0	21.1	0
87	1	0	0	0	0	1	0	0	0	0	6	0	0	0	0	0	0	0	0	0	0	0	1	0	0	0	1	1	0	0	0	2	0	0	1	0	0	0	0	0	1	NA	1	NA	1	0	0	24	0
85	1	0	0	0	0	0	0	0	0	0	4	0	0	0	1	0	0	0	0	0	0	0	0	0	0	0	0	1	1	0	0	0	0	0	1	2	0	1	0	0	0	1	0	0	1	0	0	23.8	0
79	1	0	0	0	0	0	0	0	0	1	8	0	0	0	1	0	0	0	0	1	0	0	1	0	0	0	0	0	0	0	0	1	0	0	1	1	0	0	0	0	0	1	1	NA	0	0	0	30.4	0
76	1	0	1	0	0	0	0	0	0	0	5	0	0	0	0	0	0	0	0	0	0	0	0	0	0	0	0	0	1	0	0	0	0	0	1	2	0	0	0	0	0	0	0	NA	0	0	0	NA	0
86	1	1	0	0	0	0	2	0	0	0	10	0	0	0	1	1	0	0	0	0	0	0	1	0	0	0	1	0	0	0	1	1	0	0	1	2	0	1	0	0	0	1	0	0	0	0	0	23.8	1
77	1	0	0	0	0	0	0	0	0	0	NA	0	1	0	NA	NA	0	0	0	0	0	0	0	0	0	0	0	1	0	0	0	1	0	0	0	0	0	2	0	0	0	0	0	NA	0	0	0	NA	0
70	0	0	0	0	0	0	0	0	0	0	4	0	1	0	1	0	0	0	0	0	0	0	0	0	0	0	0	0	0	0	0	0	0	0	1	2	0	1	0	0	0	2	0	0	0	0	0	22	0
82	0	1	1	0	0	1	0	0	0	0	12	0	1	0	0	0	0	0	0	0	0	0	0	0	0	0	0	1	0	0	0	1	0	0	1	1	0	0	0	0	0	1	0	NA	0	0	0	23	0
84	0	1	1	0	0	0	0	0	0	0	18	0	0	0	0	0	0	0	0	0	0	0	0	0	0	0	0	0	0	0	0	0	0	0	1	0	0	NA	0	0	NA	0	0	NA	0	1	0	23.26	0
85	1	0	0	0	0	0	0	0	0	0	5	0	1	0	0	0	0	0	0	0	0	0	0	0	0	0	0	0	0	0	0	0	0	0	1	0	1	0	1	1	0	0	0	NA	1	0	0	19.4	0
79	0	0	0	0	0	0	0	0	0	1	8	0	0	0	0	0	0	0	0	0	1	1	0	1	0	0	0	0	0	2	0	1	0	0	1	NA	0	0	0	0	0	0	0	NA	0	0	0	25	0
79	0	0	0	0	0	0	0	0	0	0	NA	0	0	0	0	0	0	0	0	0	1	0	0	0	0	0	0	1	0	0	0	1	1	0	3	0	0	0	0	0	1	1	1	NA	0	0	0	17.53	0
85	1	0	0	0	0	0	0	NA	0	0	8	0	0	0	1	0	0	1	0	0	0	0	0	0	0	0	1	1	0	0	0	1	0	0	1	2	0	1	1	1	0	0	1	0	1	0	0	15.9	0
79	0	0	0	0	0	1	0	0	0	1	5	0	0	0	1	0	0	0	0	0	0	0	0	0	0	0	1	1	0	0	0	1	0	0	1	2	0	0	0	0	0	1	0	NA	0	0	0	28.35	0
84	1	1	0	2	0	1	0	1	0	0	NA	0	1	0	0	0	0	1	1	1	0	0	0	0	0	0	1	1	0	0	1	0	0	0	1	0	0	1	0	0	0	2	0	1	0	0	0	22.5	1
85	0	0	0	0	2	0	0	0	0	0	4	0	1	0	1	0	0	0	0	0	0	0	0	0	0	0	0	0	0	0	0	0	0	0	1	2	0	0	0	0	0	0	0	0	0	0	0	25	0
73	0	0	0	0	0	0	0	0	0	0	2	0	0	0	0	0	0	0	0	0	0	0	0	0	0	2	0	0	0	0	0	1	0	0	1	0	0	0	NA	0	0	1	1	NA	0	0	0	28.1	0
82	1	0	0	0	0	0	0	0	0	0	7	0	0	0	0	0	0	0	0	0	0	0	0	0	0	0	0	0	0	0	0	1	1	0	0	NA	0	0	0	0	0	0	1	NA	0	0	0	27	0
84	0	0	0	0	0	0	0	0	0	0	5	0	0	0	0	0	0	0	0	0	0	0	0	0	0	0	0	0	0	0	0	1	0	0	3	0	1	0	1	1	1	0	1	0	1	0	0	NA	NA
84	1	0	0	0	0	0	0	0	0	0	NA	0	0	0	1	0	NA	0	0	0	0	0	0	0	0	0	0	0	0	0	0	1	0	0	1	0	12	0	0	0	1	NA	1	NA	0	0	0	28.3	0
77	1	0	0	0	0	0	0	0	0	1	5	0	0	0	0	0	0	0	0	0	1	1	1	0	1	0	0	0	0	0	0	0	1	0	1	1	0	0	0	0	0	1	1	NA	0	0	0	22	0
77	1	0	0	0	0	0	0	0	0	0	NA	0	0	0	0	0	0	0	0	0	1	0	0	0	0	1	0	1	0	0	0	0	0	0	1	NA	0	0	0	1	0	0	1	NA	0	0	0	28	0
88	0	0	0	0	0	0	0	0	0	0	2	0	0	0	0	0	0	0	0	0	1	0	0	0	0	0	0	0	0	0	0	0	0	0	1	2	1	0	1	1	1	0	0	NA	0	0	0	24.8	0
89	1	0	0	0	0	0	0	0	0	0	5	0	0	0	0	0	0	0	0	0	0	0	0	0	0	0	0	0	0	0	0	0	0	0	1	1	0	1	0	0	0	0	0	0	0	0	0	17.6	2
64	1	0	0	0	0	0	0	1	0	0	8	0	0	0	0	0	0	0	0	0	0	0	0	0	0	0	1	0	1	0	0	1	0	0	1	0	0	0	1	0	0	0	0	NA	0	0	0	25	0
87	1	0	0	0	0	0	0	0	0	0	10	0	0	0	0	0	0	1	1	0	0	0	0	0	0	0	1	1	0	0	0	0	0	0	1	2	0	0	0	0	0	0	0	NA	0	0	0	25.8	1
73	1	0	0	0	0	0	0	0	0	0	8	0	1	0	0	0	0	0	0	0	0	0	0	0	0	0	1	1	0	0	0	2	0	0	1	2	0	0	0	0	1	0	0	0	0	0	0	26.8	0
81	0	0	0	0	0	0	0	0	0	1	NA	1	0	2	0	0	0	0	0	0	1	0	1	0	0	0	0	0	0	0	0	0	0	0	1	1	0	0	0	0	0	1	1	NA	0	0	0	157	0
87	1	0	1	0	0	0	0	0	0	0	9	0	0	0	NA	1	0	0	0	0	0	0	0	0	0	0	1	0	1	0	0	1	0	0	0	0	0	NA	0	0	0	0	0	0	0	0	0	21.5	0
82	1	0	0	0	0	1	0	1	0	1	NA	NA	NA	NA	1	1	0	0	1	0	1	0	0	0	0	0	1	1	1	0	0	0	0	0	1	2	0	0	0	0	1	0	1	0	0	0	0	26	0
82	1	0	1	0	0	0	0	1	0	0	NA	NA	NA	2	1	0	0	1	0	0	0	0	0	0	0	0	1	0	1	0	0	0	1	0	3	2	12	1	1	0	0	2	1	NA	0	0	0	26.4	2
80	0	0	0	0	0	0	0	0	0	1	NA	0	0	0	0	0	0	0	0	0	1	0	2	0	0	0	0	0	0	0	0	0	0	0	3	0	0	0	0	0	0	1	1	0	0	0	0	22.8	0
84	0	0	0	0	0	0	0	0	0	1	2	0	1	0	1	0	0	0	0	0	1	0	0	0	0	0	0	0	0	0	0	0	0	0	0	0	0	0	0	0	0	0	1	0	0	0	0	28.8	0
82	1	1	0	0	0	0	0	0	0	0	0	0	0	0	NA	0	0	0	0	0	0	0	0	0	0	0	1	0	0	0	1	0	0	0	1	1	0	0	0	0	0	0	0	NA	0	0	0	19.8	0
90	0	0	0	0	0	0	0	0	0	0	NA	0	0	0	1	0	0	0	0	0	0	0	0	0	0	0	1	1	0	0	0	0	0	0	3	0	0	0	0	1	1	0	1	0	0	0	0	19.9	1
71	1	1	0	0	0	1	0	0	0	0	11	0	0	0	0	0	0	0	1	0	0	0	0	0	0	0	1	1	0	0	0	1	0	0	1	0	0	0	0	0	0	0	1	NA	0	0	0	27	0
73	1	1	1	0	0	1	0	0	0	0	9	NA	NA	NA	0	0	0	1	0	0	0	0	0	1	0	0	1	1	0	0	0	0	0	0	1	1	0	0	0	0	0	0	0	NA	0	0	0	26.1	0
73	0	0	1	0	0	0	0	0	0	0	2	0	1	0	0	0	0	0	0	0	0	0	0	0	0	0	1	0	0	0	0	0	0	0	1	1	0	0	0	0	0	0	1	NA	0	0	0	22.8	0
81	0	0	0	0	0	0	0	0	0	0	6	0	0	0	0	0	0	0	0	0	0	0	0	0	0	1	0	0	0	0	0	1	0	0	1	2	0	0	0	0	0	0	0	1	0	0	0	23.8	0
58	0	0	0	0	0	0	0	0	0	1	NA	NA	NA	NA	NA	0	0	0	0	0	1	0	0	0	0	0	0	0	0	0	0	0	0	0	0	NA	0	1	NA	0	1	0	0	NA	0	0	0	29.02	0
85	1	1	1	0	0	1	0	0	0	0	NA	NA	NA	NA	NA	1	0	0	0	0	0	0	1	1	0	0	0	0	0	0	0	1	0	0	1	0	1	NA	1	1	0	1	0	NA	0	0	0	NA	0
89	0	0	0	0	0	0	0	0	0	0	0	0	1	0	0	0	0	0	0	0	0	0	0	0	0	0	0	0	0	0	0	1	0	0	2	2	0	0	0	0	0	0	0	0	0	0	0	20	1
79	0	0	0	0	0	0	0	0	0	1	NA	NA	NA	NA	NA	0	0	0	0	0	1	0	0	0	0	0	0	0	0	0	0	0	0	0	1	0	0	0	0	0	0	0	1	NA	0	0	0	23.5	0
86	0	0	0	0	0	0	0	0	0	1	4	0	0	0	0	0	0	1	0	0	0	0	1	0	0	0	1	1	0	1	0	0	0	0	1	NA	0	0	0	0	0	0	1	NA	0	0	0	17	1
84	0	0	0	0	2	0	0	0	0	0	NA	1	0	0	NA	0	0	0	0	0	0	0	1	0	0	0	1	1	0	2	0	1	1	0	3	1	1	1	1	0	0	1	0	NA	0	0	0	26.1	1
89	1	0	1	0	0	0	0	0	0	0	7	NA	NA	NA	NA	0	0	0	0	0	0	0	0	0	0	2	1	0	1	0	0	1	0	0	3	1	0	0	0	0	0	0	1	NA	0	0	0	25.59	0
75	1	0	0	0	0	0	0	0	0	0	NA	0	1	0	0	0	0	0	0	0	0	0	0	0	0	1	0	0	0	0	0	1	0	0	1	0	0	0	0	0	0	0	0	NA	0	0	0	19	0
73	1	1	0	0	0	1	0	0	0	0	7	0	1	NA	0	0	0	0	1	0	0	0	0	0	0	0	1	0	0	0	0	1	0	0	1	NA	0	1	0	0	0	0	1	NA	0	0	0	24.4	0
91	1	0	1	0	0	0	0	0	0	0	NA	0	0	0	0	1	0	0	0	0	0	0	0	0	0	0	0	0	0	0	0	0	0	0	1	2	2	1	1	1	1	2	1	0	0	0	0	19.1	0
77	1	0	0	0	0	0	0	0	0	0	NA	1	0	0	NA	0	0	0	0	0	0	0	0	0	0	0	0	0	0	0	0	0	0	0	1	2	0	NA	0	0	0	1	1	NA	0	0	0	22.2	0
72	1	1	0	0	1	0	2	0	0	0	10	0	1	NA	0	0	0	0	1	0	0	0	0	0	0	0	0	1	1	1	0	0	0	0	1	NA	0	0	0	0	0	0	0	0	0	0	0	21.9	0
75	1	0	0	2	0	0	0	0	0	0	NA	0	1	0	0	0	0	0	0	0	0	0	0	0	0	0	1	1	1	0	0	1	0	0	1	1	0	0	0	0	0	0	0	0	0	0	0	22.5	1
74	0	0	0	0	0	0	0	1	0	0	10	0	0	0	0	0	0	1	0	0	0	0	1	1	0	1	0	0	0	1	0	1	0	0	1	NA	0	0	0	1	0	0	0	0	0	0	0	25	0
79	0	0	0	0	0	0	0	0	0	0	2	0	0	0	0	0	0	0	0	0	0	0	0	0	0	0	0	0	0	0	0	0	0	0	1	1	0	0	0	0	0	0	0	0	0	0	0	24.16	0
89	0	0	1	0	0	0	0	0	0	0	11	0	0	0	1	0	0	1	0	0	0	0	0	0	0	0	0	0	0	0	0	0	0	0	1	2	0	0	0	0	0	1	0	0	0	0	0	NA	NA
79	0	1	0	0	0	1	0	0	0	0	NA	0	0	0	NA	0	0	1	1	0	0	0	0	0	0	1	1	0	1	0	1	0	0	0	1	2	0	1	0	0	0	0	0	0	0	0	0	NA	0
84	0	0	0	0	0	0	0	0	0	0	6	0	1	0	0	0	0	0	0	0	0	0	0	0	0	0	0	0	0	0	0	0	0	0	1	2	0	1	0	0	0	1	1	0	0	0	0	24.4	0
72	0	0	0	0	0	0	0	0	0	0	0	0	0	0	1	0	0	0	0	0	0	0	0	0	0	0	0	0	0	0	0	0	0	0	1	0	0	0	0	0	0	0	0	0	0	0	0	NA	NA
80	1	0	0	0	0	0	0	0	0	0	4	0	1	NA	NA	0	0	0	0	0	0	0	0	0	0	0	0	0	0	0	0	1	0	0	1	2	0	0	0	0	1	0	0	NA	0	0	0	23.2	0
88	1	0	1	0	0	0	0	0	0	0	4	0	1	0	0	0	0	0	0	0	0	0	0	0	0	0	1	0	1	0	0	0	0	0	1	2	0	1	0	0	0	0	0	0	0	0	0	NA	NA
77	1	0	1	0	0	0	0	0	0	0	NA	0	1	0	0	0	1	0	0	0	0	0	0	0	0	0	0	0	0	0	0	0	0	0	3	1	0	0	0	0	0	0	1	0	0	0	0	26	0
85	0	1	0	0	0	0	0	0	0	0	4	0	0	0	NA	0	0	0	0	0	0	0	0	0	0	0	0	0	0	0	1	0	0	0	0	0	0	2	0	0	1	2	0	0	0	0	1	18.6	0
81	0	0	0	0	0	0	0	0	0	0	7	NA	NA	NA	NA	0	0	0	0	0	1	0	0	1	0	1	0	0	0	0	0	0	1	0	0	2	0	0	0	1	0	0	0	NA	0	0	0	28	0
68	0	0	0	0	0	0	0	0	0	0	3	0	0	0	0	0	0	0	0	0	0	0	0	0	0	0	0	0	0	0	0	0	0	0	1	2	0	0	0	0	0	NA	0	NA	0	0	0	21.7	0
87	1	0	0	0	0	0	0	1	0	0	2	1	0	0	0	0	0	0	0	0	0	0	0	0	0	1	0	0	0	0	0	1	0	0	0	0	0	0	0	0	0	0	0	NA	0	0	0	22	1
88	1	0	1	0	0	0	0	0	0	0	9	0	0	0	0	0	0	1	0	0	0	0	0	0	0	2	1	1	0	0	0	0	0	0	1	1	0	1	1	0	1	1	0	0	0	0	0	21.2	2
70	1	0	0	0	0	0	0	0	0	1	NA	0	0	0	NA	0	0	0	0	0	1	0	0	0	0	0	0	0	1	0	0	0	0	0	3	1	0	0	0	0	0	0	0	0	1	0	0	NA	1
81	1	1	0	2	1	1	0	0	0	0	5	0	1	2	0	0	0	0	1	0	0	0	0	0	0	1	1	1	0	0	0	1	0	0	1	2	0	0	NA	0	0	0	0	0	1	0	0	29	0
83	0	0	0	0	0	0	0	1	0	0	NA	NA	NA	NA	NA	0	0	0	0	0	0	0	1	0	0	0	0	0	0	0	0	0	0	0	1	1	0	0	1	0	0	0	1	1	1	0	0	19.3	0
78	1	1	0	2	0	0	0	0	0	1	13	0	1	NA	0	0	0	0	0	1	0	0	0	0	0	1	0	0	0	0	1	0	0	0	1	1	0	0	0	0	1	1	1	NA	0	0	0	20.6	0
84	0	1	0	0	0	0	0	0	0	1	7	0	0	2	0	0	0	1	0	0	1	0	1	1	1	0	1	0	0	0	1	1	0	0	1	2	0	1	0	0	1	1	1	0	0	0	0	NA	0
91	1	0	0	0	0	0	0	0	0	0	8	0	0	0	0	0	0	0	0	0	1	0	1	0	0	0	0	0	0	0	0	0	0	0	1	2	0	1	0	0	0	1	1	NA	0	0	0	21	0
83	0	1	0	0	0	0	2	0	0	0	NA	0	1	0	NA	0	0	0	0	1	0	0	0	0	0	0	1	1	1	0	1	1	0	0	1	2	0	NA	NA	0	NA	1	NA	0	0	0	0	26.1	0
68	0	0	0	0	0	0	0	0	0	1	2	0	0	0	0	0	0	0	0	0	0	0	0	0	0	0	0	0	0	0	0	0	0	0	3	2	0	0	0	0	0	0	0	0	1	0	0	15.8	0
71	1	1	0	2	0	0	0	0	0	0	9	0	1	0	0	0	0	0	1	0	0	0	0	0	0	1	1	1	2	0	0	1	0	0	0	0	0	0	NA	0	0	0	0	0	0	0	0	32	0
88	1	0	0	0	0	0	0	0	0	0	4	0	1	0	1	0	0	0	0	0	0	0	0	0	0	0	0	1	0	0	0	1	0	0	1	1	0	1	0	0	0	1	0	0	1	0	0	21.4	0
79	0	0	0	0	0	1	0	0	0	1	9	0	1	0	0	0	0	0	0	0	0	0	2	0	0	0	0	1	0	0	0	1	0	0	1	2	0	0	1	0	1	0	0	NA	0	0	0	24	0
74	1	0	0	0	0	0	0	0	0	0	NA	0	0	0	NA	0	0	0	0	1	0	1	0	0	0	1	0	0	0	0	0	0	0	0	1	1	0	0	1	0	0	0	0	0	0	0	0	26	0
80	0	0	1	0	0	0	0	0	0	0	7	0	0	0	0	0	0	0	0	0	0	0	1	0	0	0	1	0	1	0	0	1	0	0	1	NA	0	1	0	0	0	0	0	NA	0	0	0	26.2	0
80	0	1	1	0	0	0	0	0	0	1	4	0	0	0	0	0	0	0	0	0	0	0	0	0	0	0	0	1	0	0	1	1	0	0	1	2	0	0	NA	0	0	0	0	NA	0	0	0	27.4	0
81	0	1	0	2	0	NA	0	0	0	0	NA	0	1	0	NA	NA	0	0	0	0	0	0	0	0	0	0	0	0	0	0	2	0	0	0	3	1	0	2	0	1	0	1	0	0	0	0	0	22	2
84	1	0	0	0	1	0	0	0	0	0	10	0	1	0	NA	0	0	0	0	0	1	0	0	0	0	0	0	0	0	1	0	0	1	0	1	1	0	1	1	0	0	1	0	NA	0	0	0	22	NA
79	1	1	0	0	0	0	0	0	0	0	7	0	1	0	1	0	0	0	0	0	0	0	0	0	0	0	1	0	0	2	0	0	0	0	1	NA	0	0	0	1	0	0	0	NA	0	0	0	NA	2
78	1	0	0	0	0	0	0	0	0	1	8	0	0	0	1	0	0	1	0	0	0	0	0	0	0	1	0	0	1	0	0	0	0	0	1	1	0	0	0	0	0	0	1	0	0	0	0	19	0
82	0	0	0	0	0	0	0	0	0	1	NA	NA	NA	NA	NA	0	0	0	0	0	1	0	0	0	0	0	0	0	0	0	0	1	0	0	3	0	0	0	0	1	0	0	1	NA	0	0	0	21.3	0
73	0	0	0	0	0	0	0	0	0	0	0	0	0	0	1	0	0	0	0	0	0	0	0	0	0	0	0	0	0	0	0	0	0	0	1	2	0	0	0	0	0	0	1	0	0	0	0	NA	NA
78	1	0	0	0	0	1	0	1	0	0	10	0	1	0	NA	0	0	1	0	0	1	0	0	0	0	0	1	1	1	0	0	0	0	0	0	0	0	0	0	0	0	NA	0	NA	0	1	0	23.8	0
90	1	0	1	0	0	0	0	0	0	0	6	0	0	0	0	0	0	0	0	0	0	0	0	0	0	0	0	0	0	0	0	2	0	0	1	1	0	0	0	0	0	0	1	0	0	0	0	19.3	0
88	1	0	0	0	0	0	1	0	0	0	8	0	0	0	1	0	0	1	0	0	1	0	1	0	0	0	1	1	0	0	0	0	0	0	1	2	0	2	0	0	1	0	1	0	0	0	0	NA	NA
76	1	0	1	0	0	0	0	1	0	1	NA	0	0	1	0	0	0	0	0	0	1	0	0	0	0	1	1	0	0	0	0	0	0	0	1	2	2	NA	1	0	1	1	1	0	0	0	0	23.2	0
70	1	0	0	0	0	0	0	0	0	1	11	0	1	0	NA	0	0	0	0	0	0	0	1	2	0	1	0	0	1	0	0	0	0	0	1	0	0	0	0	1	0	0	1	NA	0	0	0	20	0
77	0	0	0	0	0	0	0	0	0	0	5	0	0	NA	0	0	0	0	0	0	0	0	0	0	0	0	0	0	0	0	0	1	0	0	1	2	0	0	1	0	0	0	0	NA	0	0	0	21.5	1
80	1	1	1	0	0	1	0	0	0	0	6	1	0	2	NA	1	0	0	0	0	0	0	0	0	0	0	1	0	0	0	0	1	0	0	3	NA	0	0	0	0	0	0	1	0	0	0	0	33	0
89	0	1	1	0	0	1	0	0	0	0	6	0	1	0	0	0	1	0	0	0	0	0	0	0	0	0	0	0	0	0	1	0	0	0	1	2	0	1	0	0	0	0	0	0	0	0	1	25.5	0
81	1	0	0	0	0	0	0	0	0	0	5	0	0	0	0	0	0	0	0	0	0	0	0	0	0	0	0	1	0	0	0	0	1	0	3	1	1	0	0	0	1	0	0	0	0	0	0	NA	NA
72	1	1	0	2	2	0	0	0	0	0	NA	NA	NA	NA	NA	0	0	1	0	0	0	0	0	0	0	1	1	1	0	0	0	0	0	0	1	1	1	0	1	0	0	1	0	0	0	0	0	41.8	0
79	1	0	0	0	0	0	0	0	0	0	10	0	0	NA	0	0	0	0	0	0	0	0	0	0	0	0	0	0	1	0	0	0	0	0	1	0	0	1	1	0	0	1	0	NA	0	0	0	25.3	0
76	1	1	0	0	0	0	0	0	0	0	7	0	0	0	0	0	0	0	0	0	0	0	0	0	0	1	0	1	0	0	3	1	0	0	1	1	0	0	0	0	0	0	1	NA	0	0	0	28	0
87	0	0	0	0	0	1	1	0	0	0	9	0	0	NA	1	0	0	1	0	0	0	0	0	0	0	2	1	1	0	0	0	0	0	0	1	1	0	0	0	0	0	0	0	NA	0	0	0	20.2	0
81	1	0	0	0	0	0	0	0	0	0	7	0	0	0	0	0	0	0	0	0	0	0	0	1	0	0	1	1	0	0	0	1	0	0	1	0	0	1	0	1	1	0	1	0	1	1	0	26	0
73	0	0	1	0	0	0	0	0	0	0	2	0	1	0	0	0	0	0	0	0	0	0	0	0	0	0	0	0	0	0	0	0	0	0	1	1	0	0	0	0	0	0	0	NA	0	0	0	20.4	1
92	1	0	0	0	0	0	0	0	0	0	9	0	1	0	0	0	0	0	0	0	1	0	1	0	0	1	0	1	0	0	0	0	0	0	1	1	12	1	1	1	1	1	1	1	2	0	0	19	2
88	1	0	0	0	0	0	0	1	0	0	9	0	1	0	1	0	0	1	1	0	0	0	0	1	0	0	1	1	0	0	0	0	0	0	1	2	0	0	0	0	0	0	0	0	0	0	0	20	0
83	0	0	0	0	0	0	0	0	0	1	NA	1	0	1	NA	0	0	0	0	0	1	0	1	0	0	0	0	0	0	0	0	0	0	0	0	2	0	0	0	0	1	0	0	0	0	0	0	26.2	0
89	1	0	0	0	0	0	0	0	0	0	2	0	0	2	0	0	0	0	0	0	0	0	0	0	0	0	1	0	0	0	0	1	0	0	1	0	0	0	0	0	0	0	0	0	2	0	0	34.7	1
89	1	0	0	0	0	0	0	0	0	0	8	0	0	0	0	0	0	0	0	0	0	0	0	0	0	0	0	0	0	0	0	0	0	0	1	1	0	1	0	0	0	1	0	NA	0	0	0	21	0
81	1	0	1	1	1	0	1	0	0	0	0	0	1	0	0	1	0	0	0	0	0	0	0	0	0	0	1	1	0	0	0	0	0	0	1	1	0	1	0	1	0	0	0	0	0	0	0	29	0
90	1	1	1	0	0	0	0	1	0	0	NA	NA	NA	NA	NA	1	0	0	0	0	1	0	1	0	0	0	1	0	0	0	0	0	0	0	1	2	0	1	1	0	0	1	1	0	0	0	0	25.77	2
84	0	0	0	0	0	0	0	1	0	0	8	0	1	0	0	0	0	1	0	1	0	0	0	0	0	0	0	0	0	0	0	0	0	0	1	1	0	1	0	0	1	2	0	0	0	0	0	23.6	0
68	0	0	0	0	0	1	0	0	0	0	5	0	1	0	1	0	0	1	1	0	0	0	0	0	0	0	0	1	0	0	0	0	0	0	1	1	0	0	0	0	0	0	0	NA	0	0	0	NA	2
81	1	0	0	0	0	0	0	0	0	1	11	0	1	0	0	0	0	0	0	0	0	0	0	0	0	0	1	1	0	0	0	0	0	0	1	1	0	0	0	0	0	0	1	NA	0	0	0	23.9	0
94	1	0	0	0	0	0	0	0	0	0	NA	0	0	0	NA	0	0	0	0	0	0	0	0	0	0	0	0	1	0	0	0	1	0	0	1	1	0	2	1	0	0	1	1	0	0	0	0	NA	2
70	1	0	0	0	0	NA	0	0	NA	1	NA	0	NA	NA	0	0	0	0	0	0	1	0	1	0	0	0	1	0	1	0	0	0	0	0	NA	NA	0	1	NA	NA	NA	1	NA	NA	0	NA	0	NA	NA
79	1	0	0	0	0	0	0	0	0	1	5	0	0	0	0	0	0	0	1	0	1	0	1	0	0	0	0	1	1	0	0	0	0	0	1	0	1	0	1	0	1	0	0	NA	0	0	0	26.9	0
75	1	1	0	0	0	0	0	0	0	0	NA	0	0	0	NA	0	0	1	0	0	1	0	0	0	0	0	1	0	1	0	0	0	0	0	3	0	0	1	0	0	0	1	1	0	0	0	0	31.6	0
74	1	1	0	0	0	0	0	0	0	0	14	1	0	2	NA	1	0	0	0	0	1	0	0	1	0	0	1	0	1	0	2	0	0	0	1	1	0	0	0	0	0	1	1	NA	0	0	0	27.2	0
77	1	1	0	0	0	0	0	0	0	1	11	0	1	0	0	0	0	0	0	0	0	0	0	0	0	0	0	0	0	0	3	0	0	0	1	2	0	0	1	0	1	1	1	0	0	0	0	NA	0
82	1	0	0	0	0	1	0	0	0	0	11	0	0	0	0	0	0	0	1	0	0	0	0	0	0	1	1	1	1	0	0	1	0	0	1	2	0	0	0	0	0	0	0	0	0	0	0	21	0
80	1	0	0	0	0	0	0	0	0	1	9	0	1	0	0	0	0	0	0	0	0	0	0	0	0	0	0	1	0	0	0	1	0	0	1	1	0	0	1	1	1	0	1	NA	1	0	0	28.52	1
76	1	0	0	0	0	0	0	0	0	0	NA	0	1	0	0	0	0	0	0	0	0	0	2	1	0	0	0	0	0	0	0	0	0	0	1	0	0	1	1	0	NA	0	0	0	0	0	0	19.52	1
90	1	0	1	0	0	0	0	0	0	0	NA	0	0	0	NA	1	0	0	0	0	0	0	0	1	0	1	0	1	1	0	0	0	0	0	1	2	0	1	0	0	0	NA	0	0	0	0	0	17	0
73	1	0	0	0	0	0	0	0	0	1	8	0	0	2	0	0	0	0	0	0	0	0	0	0	0	0	0	0	1	0	0	0	0	0	1	2	0	0	0	0	0	0	1	NA	0	0	0	28.3	0
73	0	0	0	0	0	0	0	0	0	1	NA	0	0	0	NA	0	0	0	0	0	0	0	0	0	0	0	0	0	0	0	0	0	0	0	1	NA	0	0	0	0	0	0	1	0	0	0	0	30.3	0
82	1	0	0	2	0	1	0	0	0	0	4	0	1	2	0	0	0	0	0	0	0	0	0	0	0	0	1	1	0	0	0	1	0	0	1	0	0	0	0	0	0	1	0	0	0	0	0	39	0
79	1	1	1	0	0	0	0	0	0	0	9	0	0	NA	1	1	0	0	0	0	1	0	0	0	0	1	1	0	0	0	0	0	0	0	1	0	0	0	0	1	1	NA	0	NA	0	0	0	19.2	0
89	1	0	0	0	0	0	0	0	0	0	8	0	0	0	0	0	0	0	0	0	0	0	0	0	0	0	0	0	1	0	0	0	0	0	1	0	0	0	0	0	0	0	0	0	0	0	0	20.4	1
86	1	0	1	2	0	0	0	0	0	0	15	0	1	1	0	0	1	0	1	0	1	0	0	1	0	0	1	0	1	0	0	1	0	0	3	2	0	0	0	0	0	1	1	0	0	0	0	31.4	0
74	1	1	0	0	0	1	0	0	0	0	5	0	1	0	0	0	0	0	1	0	1	0	1	0	0	0	1	0	0	0	1	1	0	0	1	0	0	0	0	0	0	0	0	NA	0	0	0	31	0
80	0	0	1	0	0	0	0	0	0	1	5	0	0	0	0	0	0	1	0	0	0	0	0	0	0	0	0	0	0	0	0	0	0	0	0	0	0	0	0	1	0	0	1	0	1	0	0	NA	NA
80	1	0	0	0	0	0	0	0	0	1	NA	0	0	0	0	0	0	0	0	0	1	0	0	0	0	0	0	1	1	0	0	1	0	0	1	0	0	0	0	0	0	0	1	0	0	0	0	29	2
64	1	1	0	0	0	0	0	0	0	0	NA	0	0	0	0	0	0	0	0	0	0	0	0	0	0	0	0	0	0	0	0	1	0	0	1	1	0	0	1	1	0	1	0	NA	0	0	0	27.5	0
79	1	0	0	1	0	0	0	0	0	1	10	0	0	2	0	0	0	0	0	0	1	0	0	0	0	0	0	0	0	0	0	0	0	0	1	1	0	0	0	0	0	0	1	1	0	0	0	27.46	0
86	1	0	0	0	0	0	0	0	0	1	10	0	0	0	0	0	0	1	0	0	1	0	0	0	0	1	1	0	1	0	0	0	0	0	1	2	0	1	0	0	0	0	1	0	0	0	0	20.9	2
71	1	0	0	0	0	0	0	0	0	0	5	0	1	0	0	0	0	0	1	0	0	0	0	0	0	0	0	1	1	0	0	0	0	0	0	0	0	0	0	0	0	0	0	NA	0	0	0	26.2	0
91	1	0	0	0	0	0	0	0	0	0	9	0	1	0	1	0	0	1	0	0	0	0	0	0	0	0	0	1	0	0	0	0	0	0	1	1	0	0	0	0	0	0	0	0	0	0	0	19.8	0
83	1	1	0	0	0	0	0	0	0	0	11	0	0	NA	1	0	0	0	0	NA	0	0	0	0	0	1	0	0	1	0	2	0	0	0	3	0	0	0	0	0	0	0	0	0	0	0	0	17	0
80	0	1	1	0	0	1	0	0	0	0	6	0	1	0	0	1	0	1	0	0	0	0	0	0	0	0	1	1	1	0	1	0	0	0	1	0	0	1	0	0	1	0	0	0	0	0	1	24	0
88	1	1	1	2	0	0	0	0	0	0	NA	0	1	0	NA	0	0	0	0	0	0	0	0	0	0	0	0	0	1	0	0	0	0	0	1	2	0	0	0	0	0	0	1	0	0	0	0	36	1
76	1	0	0	0	0	1	0	0	0	0	7	0	0	0	0	0	0	0	0	0	1	0	0	0	0	0	1	0	1	0	0	1	0	0	1	2	0	1	0	1	0	1	0	NA	0	0	0	28.13	0
88	0	0	0	0	0	0	0	0	0	0	NA	NA	NA	NA	1	0	0	NA	0	0	1	0	0	0	0	0	0	0	0	0	0	0	1	0	3	0	12	0	1	1	1	1	0	NA	1	0	0	NA	0
82	1	1	0	0	0	0	0	0	0	0	12	1	0	0	0	0	0	0	1	0	1	0	0	0	0	1	1	1	1	0	1	1	0	0	1	1	0	0	0	0	0	0	1	NA	0	0	0	27	0
91	1	1	0	0	0	0	0	1	0	0	NA	0	0	0	0	0	0	0	1	0	1	0	0	0	0	0	1	1	1	0	1	1	0	0	1	1	0	0	0	0	0	0	1	0	0	0	0	20.4	0
89	1	0	0	0	0	0	0	0	1	0	4	0	0	0	0	0	0	0	1	0	0	0	0	0	0	0	0	0	1	0	0	0	0	0	1	0	0	0	0	0	0	0	0	0	2	0	0	NA	NA
89	1	0	0	0	0	0	0	0	0	1	9	0	0	NA	0	1	0	0	0	0	0	0	0	0	0	0	0	1	0	0	0	0	0	0	1	2	0	0	0	0	0	0	0	NA	0	0	0	21.09	1
79	1	0	0	0	0	0	0	0	0	1	6	0	1	0	1	0	0	0	0	0	0	0	0	0	0	0	0	0	0	0	0	0	1	0	1	2	0	0	0	0	1	0	1	0	0	0	0	22.1	0
79	1	0	0	0	0	0	0	0	0	0	5	0	0	0	1	0	0	0	0	0	0	0	1	0	0	0	0	0	0	0	0	0	0	0	1	0	0	0	0	0	1	0	1	0	0	0	0	20	0
80	0	1	0	0	0	0	0	1	0	0	10	0	0	0	0	0	0	0	0	0	0	0	0	0	0	0	0	0	0	0	2	1	0	0	1	2	0	1	0	1	0	1	1	NA	1	0	0	23.6	0
76	1	1	1	2	0	1	0	0	0	0	8	0	0	0	0	0	0	0	1	1	0	0	0	0	0	0	0	1	1	0	2	1	0	0	1	2	0	1	0	0	0	1	0	0	0	0	0	33.4	0
76	1	0	0	0	0	1	0	1	0	0	NA	0	0	0	NA	0	0	0	0	0	0	0	0	0	0	0	1	1	1	0	0	1	0	0	3	2	0	2	0	1	0	NA	1	0	1	1	0	19.6	0
92	0	0	1	0	0	1	0	0	0	1	14	NA	NA	NA	NA	0	0	0	0	0	0	1	0	0	0	0	0	1	0	0	0	1	0	0	3	0	0	0	NA	1	0	1	0	NA	0	0	0	27.25	1
74	0	1	0	0	0	0	0	0	0	0	4	0	1	0	0	0	0	0	0	0	0	0	0	0	0	0	1	0	0	0	3	0	0	0	2	2	0	0	0	0	0	0	0	0	0	0	0	24	0
85	0	0	0	0	0	0	0	0	0	0	2	0	0	0	0	0	0	0	0	0	0	0	0	0	0	0	0	0	0	0	0	1	0	0	1	1	0	0	0	0	0	0	1	0	0	0	0	20.7	0
69	0	1	0	0	0	0	0	0	0	1	8	0	0	0	0	0	0	0	0	0	2	0	0	0	0	0	1	0	1	0	1	1	1	0	1	0	0	0	1	1	1	0	0	NA	0	0	0	30	0
85	1	0	0	0	0	0	0	0	0	1	6	0	0	0	0	0	0	0	0	0	1	0	1	0	0	0	1	0	0	0	0	1	0	0	1	0	0	0	1	0	0	1	1	NA	1	0	0	24	0
78	1	1	1	2	1	0	0	0	0	0	18	0	1	NA	1	0	0	0	0	0	0	0	0	0	0	0	1	0	1	0	2	1	0	0	1	1	0	0	0	1	1	1	0	NA	0	0	0	30.2	0
85	1	0	0	0	0	0	0	0	0	0	3	0	1	0	0	0	0	0	0	0	0	0	1	0	0	0	0	0	0	0	0	0	0	0	2	0	0	0	0	1	0	0	1	0	1	0	0	9.9	0
87	0	0	0	0	0	0	0	0	0	0	NA	0	1	0	0	0	0	0	0	0	0	0	0	0	0	0	0	0	0	0	0	0	0	0	1	0	0	0	0	0	0	0	0	0	0	0	0	19.3	0
77	1	1	0	0	0	0	0	1	0	0	9	0	0	NA	0	1	0	0	0	0	0	0	0	0	0	0	0	0	0	0	0	0	0	0	1	2	0	2	0	0	0	0	0	NA	0	0	0	NA	0
80	1	0	1	0	0	0	0	0	0	0	10	0	0	0	0	0	1	0	0	0	1	0	1	0	0	0	0	0	0	0	0	0	0	0	3	0	1	2	0	1	0	0	0	0	2	0	0	17	0
77	1	0	0	0	0	0	0	0	0	1	8	0	1	NA	1	0	0	0	0	0	0	0	1	0	0	0	0	0	1	0	0	0	1	0	3	2	0	2	0	0	0	1	1	0	0	1	0	28	0
82	0	0	0	0	0	0	0	1	0	1	NA	NA	NA	1	0	1	0	0	0	0	2	0	1	1	1	0	0	0	0	0	0	0	0	0	NA	NA	NA	NA	NA	1	NA	NA	NA	0	0	0	0	23.39	2
79	0	0	0	0	0	0	0	0	0	0	5	0	0	0	0	0	0	0	0	0	0	0	0	0	0	1	0	0	0	0	0	2	0	0	1	2	0	0	0	0	0	1	0	0	0	0	0	21.4	0
83	1	0	0	0	0	0	0	0	0	0	8	0	0	0	0	0	0	0	0	0	0	0	0	0	0	0	1	0	0	0	0	0	0	0	1	1	0	0	0	1	0	0	0	NA	0	0	0	27	0
88	1	0	0	0	0	0	0	0	0	0	5	0	0	0	0	0	0	0	0	0	0	0	0	0	0	0	0	0	0	0	0	0	0	0	1	2	0	0	0	0	1	1	0	NA	0	0	0	27.4	0
93	1	0	0	2	0	0	0	0	0	0	6	NA	NA	NA	NA	0	0	0	1	0	1	0	1	0	1	0	1	1	1	0	0	1	0	0	0	0	2	0	0	0	0	1	0	NA	0	0	0	31.64	1
85	1	0	1	2	2	0	0	0	0	0	NA	0	1	0	0	0	1	0	1	0	1	0	0	0	0	0	0	0	1	1	0	0	0	0	1	1	0	1	0	0	0	1	0	0	1	0	0	26.4	0
[truncated: 57 more columns]
